# Supplementary material for: A chromosome-scale genome assembly and epigenomic profiling reveal temperature-dependent histone methylation in iridoid biosynthesis regulation in Scrophularia ningpoensis
Source: Hortic Res. 2025 Mar 4;12(3):uhae328. doi: 10.1093/hr/uhae328 (PMC11879554; doi:10.1093/hr/uhae328)
Supplement: Web_Material_uhae328 [file web_material_uhae328.zip]

Archive with 23 entries (23 files):
- Supplemetary Figure1.pdf
- Supplemetary Figure10.pdf
- Supplemetary Figure11.pdf
- Supplemetary Figure12.pdf
- Supplemetary Figure13.pdf
- Supplemetary Figure14.pdf
- Supplemetary Figure15.pdf
- Supplemetary Figure16.pdf
- Supplemetary Figure17.pdf
- Supplemetary Figure18.pdf
- Supplemetary Figure19.pdf
- Supplemetary Figure2.pdf
- Supplemetary Figure20.pdf
- Supplemetary Figure21.pdf
- Supplemetary Figure22.pdf
- Supplemetary Figure3.pdf
- Supplemetary Figure4.pdf
- Supplemetary Figure5.pdf
- Supplemetary Figure6.pdf
- Supplemetary Figure7.pdf
- Supplemetary Figure8.pdf
- Supplemetary Figure9.pdf
- TableS_20241014.xlsx
