# Supplementary material for: A chromosome-scale genome assembly and epigenomic profiling reveal temperature-dependent histone methylation in iridoid biosynthesis regulation in Scrophularia ningpoensis
Source: Hortic Res. 2025 Mar 4;12(3):uhae328. doi: 10.1093/hr/uhae328 (PMC11879554; doi:10.1093/hr/uhae328)
Supplement: Web_Material_uhae328 [file web_material_uhae328.zip › TableS_20241014.xlsx]

## Sheet: Table S1
Table S1. Ecological factors extracted from current S. ningpoensis habitats by GMPGlS.
bio ID	ecological factor name	min	max	mean	sd
bio_1	Annual Mean Temperature	6.60417	19.475	2.08808	2.69625
bio_2	Mean Diurnal Range (Mean of monthly (max temp - min temp))	6.84167	12.0417	1.06408	1.33431
bio_3	Isothermality (BIO2/BIO7) (×100)	24.8788	38.3472	1.64719	2.28686
bio_4	Temperature Seasonality (standard deviation ×100)	561.963	1091.54	78.6222	109.456
bio_5	Max Temperature of Warmest Month	21.2	34.1	2.41063	2.99743
bio_6	Min Temperature of Coldest Month	-8.7	5.2	3.18714	3.8142
bio_7	Temperature Annual Range (BIO5-BIO6)	23.7	40.3	2.74121	3.78599
bio_8	Mean Temperature of Wettest Quarter	15.3333	26.5833	1.77181	2.24815
bio_9	Mean Temperature of Driest Quarter	-3.5	14.6167	3.69147	4.56392
bio_10	Mean Temperature of Warmest Quarter	16.2667	28.35	2.13531	2.72811
bio_11	Mean Temperature of Coldest Quarter	-3.5	10.05	2.70965	3.25474
bio_12	Annual Precipitation	415	1846	332.926	392.296
bio_13	Precipitation of Wettest Month	120	355	43.5219	56.0617
bio_14	Precipitation of Driest Month	3	52	14.2875	16.0558
bio_15	Precipitation Seasonality (Coefficient of Variation)	45.9033	126.194	16.0589	20.5603
bio_16	Precipitation of Wettest Quarter	303	911	119.987	152.651
bio_17	Precipitation of Driest Quarter	11	193	54.9287	61.585
bio_18	Precipitation of Warmest Quarter	277	700	88.5859	107.304
bio_19	Precipitation of Coldest Quarter	11	253	67.8748	76.9491

## Sheet: Table S2
Table S2. Statistics of Hi-C mapping of the S. ningpoensis.
	Read 1	Read 2
Unique Alignments	188209128	159489060
Multiple Alignments	326191386	346970008
Failed To Align	15658165	24374709
Paired	58752505	58752505

## Sheet: Table S3
Table S3. Statistics of chromosomal level monoploid assembly in S. ningpoensis.
ChrID	Length(bp)
chr1_1	14608100
chr2_1	20901400
chr3_1	15669900
chr4_1	13745200
chr5_1	12774400
chr6_1	14513542
chr7_1	17040280
chr8_1	10358741
chr9_1	14716000
chr10_1	13669000
chr11_1	13524100
chr12_1	13561000
chr13_1	13829376
chr14_1	13232000
chr15_1	14847156
chr16_1	16342200
chr17_1	15047100
chr18_1	24432000
chr19_1	15548200
chr20_1	14061919
chr21_1	15858200
chr22_1	19502300
chr23_1	18848177
chr24_1	13874854
chr25_1	13824100
chr26_1	16425100
chr27_1	15355100
chr28_1	17980661
chr29_1	12669130
chr30_1	14876000
chr31_1	11805000
chr32_1	16960000
chr33_1	16120000
chr34_1	21599000
chr35_1	14286200
chr36_1	15033300
chr37_1	15376409
chr38_1	17749100
chr39_1	17031100
chr40_1	20536171
chr41_1	15517299
chr42_1	15706000
chr43_1	18970000
chr44_1	18783400
chr45_1	13408000
chr46_1	21258200
chr1_2	14088200
chr2_2	21570000
chr3_2	16142400
chr4_2	14028200
chr5_2	13652600
chr6_2	13786200
chr7_2	14820000
chr8_2	10630000
chr9_2	14948000
chr10_2	13483000
chr11_2	13578100
chr12_2	13886133
chr13_2	15991100
chr14_2	13641000
chr15_2	15100044
chr16_2	15924000
chr17_2	14754200
chr18_2	23912000
chr19_2	15966581
chr20_2	14238100
chr21_2	15971100
chr22_2	19304000
chr23_2	18494023
chr24_2	14333246
chr25_2	14283000
chr26_2	15969200
chr27_2	14847200
chr28_2	18364100
chr29_2	13511040
chr30_2	15006100
chr31_2	10783000
chr32_2	16721100
chr33_2	16125000
chr34_2	22562000
chr35_2	14729000
chr36_2	14560100
chr37_2	16027000
chr38_2	17012444
chr39_2	15460000
chr40_2	20565630
chr41_2	16475100
chr42_2	15124200
chr43_2	19542000
chr44_2	20522671
chr45_2	13221200
chr46_2	21479800

## Sheet: Table S4
Table S4. Assessment of monoploid genome consistency based on Illumina reads.
﻿Item	Statistic
﻿Number of reads	2280437008
﻿Data size (Gb)	341.59
﻿Mapped bases (Gb)	334.55
﻿Mapping rate (%)	97.94
﻿Genome Length (Mbp)	731.77
﻿Mean Depth	1819.36
﻿Coverage Rate (%)	﻿97.35
﻿Regions with low coverage (< 5 reads)	219531
﻿Percentage with low coverage (< 5 reads)	0.00029

## Sheet: Table S5
Table S5. BUSCO analysis of completeness in S. ningpoensis genome.
	Assembly				Annotation
	HA		HB		HA		HB
﻿Description	﻿Number	﻿Percentage (%)	﻿Number	﻿Percentage (%)	﻿Number	﻿Percentage (%)	﻿Number	﻿Percentage (%)
﻿Complete BUSCOs(C)	1599	99	1592	98.6	1557	96.4684	1544	95.6
Complete and single-copy BUSCOs(S)	425	26.3	426	26.4	631	39.0954	617	38.2
﻿ Complete and duplicated BUSCOs(D)	1174	72.7	1166	72.2	926	57.373	927	57.4
﻿Fragmented BUSCOs(F)	4	0.2	5	0.3	25	1.54895	20	1.2
﻿Missing BUSCOs(M)	11	0.8	17	1.1	32	1.98265	50	3.2
﻿Total BUSCO groups searched	1614	100	1614	100	1614	100	1614	100

## Sheet: Table S6
Table S6. Non-coding RNA species identified in the S. ningpoensis genome.
Type	﻿Sub-type	Copy ﻿number	Average length (bp)	Total length (bp)	% of genome
		HA
miRNA		307	121	37125	0.0050756
tRNA		1322	75	98745	0.0135001
rRNA	18S	24	1674	35116	0.00480094
	28S	43	198	8444	0.00115444
	5.8S	23	156	3597	0.00049177
	5S	625	119	74119	0.0101333
snRNA	CD-box	1490	105	156042	0.0213335
	HACA-box	126	130	16362	0.00223696
	splicing	178	144	25595	0.00349926
		HB
miRNA		303	122	36818	0.00500837
tRNA		1390	75	103865	0.0141288
rRNA	18S	12	793	9520	0.00129501
	28S	8	186	1484	0.000201869
	5.8S	7	151	1058	0.00014392
	5S	830	119	98664	0.0134213
snRNA	CD-box	1508	104	157522	0.0214278
	HACA-box	103	131	13479	0.00183355
	splicing	217	144	31241	0.00424972

## Sheet: Table S7
Table S7. TE annotation between the two haplotypes in the S. ningpoensis genome.
	﻿Haplotype A		Haplotype B
	﻿Length(Mb)	﻿% of genome	﻿Length(Mb)	﻿% of genome
﻿Total repeat fraction	508	69.452	501.29	68.1907
﻿Class I: Retroelement	371.81	50.8326	365.13	49.6688
﻿LTR Retrotransposon	308.04	42.1142	302.26	41.1165
﻿Copia	199.76	27.3105	200.65	27.2945
﻿Gypsy	105.12	14.3717	98.22	13.3609
﻿Other	3.16	0.432024	3.39	0.461143
﻿ Non-LTR retrotransposon	63.77	8.71842	62.87	8.55223
﻿LINE	62.98	8.61041	62.08	8.44476
﻿SINE	0.79	0.108006	0.79	0.107464
﻿Unclassified retroelement	15.62	2.13551	16.12	2.19281
﻿Class II: DNA transposon	91.16	12.4631	89.95	12.2359
CMC	39.11	5.34699	38.51	5.23853
hAT	38.02	5.19797	37.86	5.15011
﻿ Tc1/Mariner	0.23	0.0314448	0.23	0.031287
﻿ PIF/Harbinger	4.75	0.649404	4.88	0.663828
﻿ Helitron	3.62	0.494914	3.65	0.496511
﻿ Other	5.43	0.742371	4.82	0.655666
﻿Unknown	29.41	4.02084	30.09	4.09315

## Sheet: Table S8
Table S8. GO/KEGG enrichment analysis of ﻿the expansion/contraction gene families.
GO enrichment analysis of ﻿the expansion gene families
ONTOLOGY	ID	Description	GeneRatio	BgRatio	pvalue	p.adjust	qvalue	geneID	Count
BP	GO:0009415	response to water	266/5317	440/11878	1.2e-11	1.03e-08	8.92e-09	Sn01g1000014/Sn01g1000058/Sn01g1000217/Sn01g1000251/Sn01g1000271/Sn01g1000343/Sn01g1000408/Sn01g1000505/Sn01g1000823/Sn02g1000097/Sn02g1000130/Sn02g1000157/Sn02g1000518/Sn02g1000888/Sn02g1000903/Sn02g1000924/Sn02g1001199/Sn03g1000170/Sn03g1000328/Sn03g1000513/Sn03g1000551/Sn03g1000556/Sn03g1000661/Sn03g1000663/Sn03g1000707/Sn04g1000063/Sn04g1000260/Sn04g1000398/Sn04g1000415/Sn04g1000435/Sn04g1000…	266
BP	GO:0009414	response to water deprivation	263/5317	435/11878	1.56e-11	1.03e-08	8.92e-09	Sn01g1000014/Sn01g1000058/Sn01g1000217/Sn01g1000251/Sn01g1000271/Sn01g1000343/Sn01g1000408/Sn01g1000505/Sn01g1000823/Sn02g1000097/Sn02g1000130/Sn02g1000157/Sn02g1000518/Sn02g1000888/Sn02g1000903/Sn02g1000924/Sn02g1001199/Sn03g1000170/Sn03g1000328/Sn03g1000513/Sn03g1000551/Sn03g1000556/Sn03g1000661/Sn03g1000663/Sn03g1000707/Sn04g1000063/Sn04g1000260/Sn04g1000398/Sn04g1000415/Sn04g1000435/Sn04g1000…	263
BP	GO:0010200	response to chitin	117/5317	171/11878	2.78e-10	1.47e-07	1.28e-07	Sn01g1000472/Sn01g1000615/Sn01g1000798/Sn02g1000374/Sn02g1000681/Sn02g1000711/Sn02g1000835/Sn02g1000888/Sn03g1000328/Sn03g1000436/Sn03g1000700/Sn03g1000730/Sn03g1000843/Sn03g1000862/Sn04g1000442/Sn04g1000745/Sn04g1000755/Sn05g1000060/Sn05g1000157/Sn05g1000559/Sn06g1000073/Sn06g1000113/Sn06g1000501/Sn07g1000249/Sn07g1000338/Sn07g1000487/Sn07g1000826/Sn07g1000987/Sn07g1001110/Sn08g1000064/Sn08g1000…	117
BP	GO:0009723	response to ethylene	153/5317	237/11878	4.7e-10	2.06e-07	1.79e-07	Sn01g1000065/Sn01g1000134/Sn01g1000505/Sn02g1000130/Sn02g1000333/Sn02g1000352/Sn02g1000825/Sn02g1000888/Sn02g1001162/Sn02g1001244/Sn03g1000312/Sn04g1000194/Sn04g1000442/Sn05g1000260/Sn05g1000294/Sn05g1000346/Sn05g1000590/Sn05g1000604/Sn06g1000157/Sn06g1000229/Sn06g1000230/Sn06g1000296/Sn06g1000375/Sn06g1000591/Sn06g1000614/Sn07g1000108/Sn07g1000338/Sn07g1000735/Sn07g1000826/Sn07g1000926/Sn07g1001…	153
BP	GO:0009909	regulation of flower development	134/5317	205/11878	1.69e-09	6.37e-07	5.55e-07	Sn01g1000058/Sn01g1000217/Sn01g1000371/Sn01g1000522/Sn02g1000565/Sn02g1000598/Sn02g1000674/Sn02g1001249/Sn03g1000256/Sn04g1000194/Sn04g1000209/Sn04g1000326/Sn04g1000512/Sn04g1000580/Sn05g1000071/Sn05g1000361/Sn05g1000444/Sn05g1000475/Sn05g1000487/Sn05g1000669/Sn06g1000181/Sn06g1000387/Sn07g1000024/Sn07g1000103/Sn07g1000739/Sn07g1000916/Sn07g1000967/Sn07g1001110/Sn08g1000007/Sn08g1000104/Sn08g1000…	134
BP	GO:0071322	cellular response to carbohydrate stimulus	87/5317	123/11878	4.32e-09	1.42e-06	1.24e-06	Sn01g1000134/Sn01g1000402/Sn01g1000403/Sn01g1000451/Sn01g1000748/Sn02g1000378/Sn03g1000160/Sn04g1000255/Sn04g1000384/Sn04g1000745/Sn05g1000346/Sn05g1000650/Sn06g1000157/Sn06g1000229/Sn06g1000230/Sn06g1000674/Sn06g1000708/Sn09g1000039/Sn09g1000440/Sn10g1000091/Sn10g1000266/Sn10g1000351/Sn11g1000225/Sn11g1000473/Sn11g1000890/Sn12g1000009/Sn12g1000495/Sn13g1000560/Sn14g1000013/Sn14g1000253/Sn14g1000…	87
BP	GO:0080112	seed growth	30/5317	33/11878	3.23e-08	8.51e-06	7.4e-06	Sn01g1000515/Sn01g1000831/Sn02g1000157/Sn02g1000352/Sn04g1000063/Sn04g1000260/Sn05g1000318/Sn08g1000250/Sn09g1000809/Sn09g1000868/Sn12g1000269/Sn12g1000359/Sn13g1000027/Sn14g1000536/Sn16g1000041/Sn17g1000508/Sn17g1000711/Sn18g1000135/Sn18g1000560/Sn18g1001039/Sn23g1000250/Sn23g1000334/Sn23g1000483/Sn23g1000697/Sn24g1000060/Sn24g1000184/Sn25g1000163/Sn26g1000036/Sn28g1000041/Sn28g1000504	30
BP	GO:0010243	response to organonitrogen compound	201/5317	340/11878	4.93e-08	1.18e-05	1.03e-05	Sn01g1000058/Sn01g1000472/Sn01g1000615/Sn01g1000798/Sn02g1000374/Sn02g1000674/Sn02g1000681/Sn02g1000711/Sn02g1000751/Sn02g1000835/Sn02g1000888/Sn02g1000954/Sn02g1001246/Sn03g1000328/Sn03g1000417/Sn03g1000436/Sn03g1000588/Sn03g1000700/Sn03g1000730/Sn03g1000759/Sn03g1000843/Sn03g1000862/Sn04g1000442/Sn04g1000745/Sn04g1000755/Sn05g1000060/Sn05g1000157/Sn05g1000444/Sn05g1000559/Sn06g1000073/Sn06g1000…	201
BP	GO:0048831	regulation of shoot system development	191/5317	321/11878	5.45e-08	1.2e-05	1.04e-05	Sn01g1000054/Sn01g1000058/Sn01g1000217/Sn01g1000371/Sn01g1000522/Sn02g1000565/Sn02g1000598/Sn02g1000674/Sn02g1000706/Sn02g1000951/Sn02g1001199/Sn02g1001249/Sn03g1000256/Sn03g1000379/Sn03g1000692/Sn04g1000021/Sn04g1000194/Sn04g1000209/Sn04g1000326/Sn04g1000512/Sn04g1000580/Sn05g1000055/Sn05g1000071/Sn05g1000361/Sn05g1000444/Sn05g1000475/Sn05g1000487/Sn05g1000604/Sn05g1000669/Sn06g1000181/Sn06g1000…	191
BP	GO:0048366	leaf development	261/5317	459/11878	7.55e-08	1.53e-05	1.33e-05	Sn01g1000054/Sn01g1000058/Sn01g1000124/Sn01g1000309/Sn01g1000371/Sn01g1000556/Sn01g1000838/Sn01g1000843/Sn02g1000249/Sn02g1000352/Sn02g1000509/Sn02g1000518/Sn02g1000570/Sn02g1000622/Sn02g1000665/Sn02g1000711/Sn02g1000951/Sn02g1001199/Sn02g1001244/Sn03g1000026/Sn03g1000132/Sn03g1000379/Sn03g1000418/Sn03g1000549/Sn03g1000553/Sn03g1000562/Sn03g1000635/Sn03g1000700/Sn03g1000730/Sn04g1000021/Sn04g1000…	261
BP	GO:0009743	response to carbohydrate	129/5317	205/11878	1.02e-07	1.91e-05	1.67e-05	Sn01g1000134/Sn01g1000402/Sn01g1000403/Sn01g1000451/Sn01g1000748/Sn02g1000378/Sn02g1000893/Sn02g1001126/Sn03g1000160/Sn04g1000255/Sn04g1000384/Sn04g1000535/Sn04g1000745/Sn05g1000029/Sn05g1000161/Sn05g1000255/Sn05g1000346/Sn05g1000650/Sn06g1000157/Sn06g1000202/Sn06g1000229/Sn06g1000230/Sn06g1000674/Sn06g1000708/Sn07g1000175/Sn07g1000177/Sn07g1000178/Sn07g1000203/Sn07g1000663/Sn07g1000865/Sn09g1000…	129
BP	GO:0080113	regulation of seed growth	28/5317	31/11878	1.34e-07	2.36e-05	2.05e-05	Sn01g1000515/Sn01g1000831/Sn02g1000157/Sn02g1000352/Sn04g1000063/Sn04g1000260/Sn05g1000318/Sn08g1000250/Sn09g1000809/Sn09g1000868/Sn12g1000269/Sn12g1000359/Sn13g1000027/Sn14g1000536/Sn16g1000041/Sn17g1000508/Sn17g1000711/Sn18g1000560/Sn18g1001039/Sn23g1000250/Sn23g1000334/Sn23g1000483/Sn23g1000697/Sn24g1000060/Sn24g1000184/Sn26g1000036/Sn28g1000041/Sn28g1000504	28
BP	GO:0000160	phosphorelay signal transduction system	92/5317	138/11878	1.51e-07	2.49e-05	2.17e-05	Sn01g1000065/Sn01g1000134/Sn01g1000472/Sn01g1000562/Sn01g1000770/Sn02g1000128/Sn02g1000130/Sn02g1000157/Sn02g1000352/Sn02g1001162/Sn03g1000312/Sn04g1000063/Sn04g1000260/Sn05g1000346/Sn06g1000157/Sn06g1000229/Sn06g1000230/Sn06g1000375/Sn06g1000614/Sn07g1001062/Sn08g1000250/Sn08g1000261/Sn09g1000347/Sn09g1000440/Sn09g1000868/Sn09g1000882/Sn10g1000266/Sn10g1000285/Sn11g1000455/Sn11g1000473/Sn12g1000…	92
BP	GO:0009735	response to cytokinin	172/5317	288/11878	1.76e-07	2.67e-05	2.32e-05	Sn01g1000309/Sn01g1000472/Sn01g1000504/Sn01g1000562/Sn01g1000648/Sn01g1000770/Sn01g1000792/Sn02g1000005/Sn02g1000128/Sn02g1000157/Sn02g1000352/Sn02g1000735/Sn02g1000751/Sn02g1000853/Sn02g1000863/Sn02g1000893/Sn03g1000266/Sn03g1000318/Sn03g1000332/Sn03g1000440/Sn03g1000660/Sn03g1000665/Sn03g1000737/Sn03g1000759/Sn03g1000875/Sn04g1000063/Sn04g1000260/Sn04g1000366/Sn04g1000535/Sn04g1000547/Sn04g1000…	172
BP	GO:0009756	carbohydrate mediated signaling	68/5317	96/11878	1.93e-07	2.67e-05	2.32e-05	Sn01g1000134/Sn01g1000402/Sn01g1000403/Sn01g1000451/Sn04g1000384/Sn04g1000745/Sn05g1000346/Sn05g1000650/Sn06g1000157/Sn06g1000229/Sn06g1000230/Sn06g1000674/Sn06g1000708/Sn09g1000039/Sn09g1000440/Sn10g1000091/Sn10g1000266/Sn10g1000351/Sn11g1000473/Sn11g1000890/Sn12g1000495/Sn13g1000560/Sn14g1000013/Sn14g1000253/Sn15g1000012/Sn15g1001046/Sn16g1000069/Sn18g1000096/Sn18g1000348/Sn18g1000354/Sn18g1000…	68
BP	GO:0010182	sugar mediated signaling pathway	68/5317	96/11878	1.93e-07	2.67e-05	2.32e-05	Sn01g1000134/Sn01g1000402/Sn01g1000403/Sn01g1000451/Sn04g1000384/Sn04g1000745/Sn05g1000346/Sn05g1000650/Sn06g1000157/Sn06g1000229/Sn06g1000230/Sn06g1000674/Sn06g1000708/Sn09g1000039/Sn09g1000440/Sn10g1000091/Sn10g1000266/Sn10g1000351/Sn11g1000473/Sn11g1000890/Sn12g1000495/Sn13g1000560/Sn14g1000013/Sn14g1000253/Sn15g1000012/Sn15g1001046/Sn16g1000069/Sn18g1000096/Sn18g1000348/Sn18g1000354/Sn18g1000…	68
BP	GO:0010016	shoot system morphogenesis	161/5317	269/11878	3.56e-07	4.69e-05	4.08e-05	Sn01g1000309/Sn01g1000371/Sn01g1000556/Sn01g1000565/Sn01g1000578/Sn01g1000683/Sn01g1000843/Sn02g1000157/Sn02g1000278/Sn02g1000706/Sn02g1000808/Sn03g1000026/Sn03g1000410/Sn03g1000549/Sn03g1000562/Sn03g1000661/Sn03g1000663/Sn03g1000692/Sn03g1000821/Sn04g1000063/Sn04g1000173/Sn04g1000556/Sn04g1000747/Sn05g1000209/Sn05g1000275/Sn05g1000307/Sn05g1000624/Sn06g1000215/Sn06g1000270/Sn06g1000305/Sn06g1000…	161
BP	GO:0080050	regulation of seed development	46/5317	60/11878	4.6e-07	5.77e-05	5.02e-05	Sn01g1000505/Sn01g1000515/Sn01g1000831/Sn02g1000157/Sn02g1000352/Sn04g1000063/Sn04g1000260/Sn04g1000300/Sn05g1000318/Sn06g1000601/Sn07g1000926/Sn08g1000175/Sn08g1000250/Sn08g1000334/Sn09g1000571/Sn09g1000799/Sn09g1000809/Sn09g1000868/Sn12g1000244/Sn12g1000269/Sn12g1000359/Sn13g1000027/Sn13g1000138/Sn14g1000536/Sn16g1000041/Sn17g1000508/Sn17g1000711/Sn18g1000560/Sn18g1001039/Sn19g1000719/Sn20g1000…	46
BP	GO:0070417	cellular response to cold	44/5317	57/11878	5.83e-07	6.98e-05	6.08e-05	Sn02g1000229/Sn02g1000801/Sn02g1000835/Sn03g1000862/Sn04g1000096/Sn04g1000174/Sn07g1001110/Sn09g1000353/Sn10g1000047/Sn10g1000169/Sn10g1000617/Sn12g1000009/Sn14g1000028/Sn15g1000475/Sn15g1000532/Sn16g1000685/Sn17g1000642/Sn18g1000051/Sn18g1000176/Sn18g1000570/Sn19g1000088/Sn19g1000832/Sn20g1000723/Sn21g1000472/Sn21g1000532/Sn21g1000644/Sn22g1000412/Sn22g1000448/Sn22g1001218/Sn22g1001219/Sn23g1000…	44
BP	GO:0009911	positive regulation of flower development	45/5317	59/11878	7.95e-07	9.11e-05	7.92e-05	Sn01g1000371/Sn04g1000580/Sn05g1000475/Sn05g1000487/Sn05g1000669/Sn06g1000387/Sn07g1000024/Sn08g1000007/Sn08g1000295/Sn09g1000489/Sn09g1000666/Sn09g1000925/Sn10g1000130/Sn10g1000337/Sn10g1000360/Sn11g1000779/Sn12g1000153/Sn13g1000062/Sn14g1000260/Sn15g1000962/Sn16g1000177/Sn16g1000240/Sn18g1000134/Sn18g1000135/Sn18g1000360/Sn18g1000372/Sn18g1000671/Sn19g1000458/Sn19g1000724/Sn20g1000379/Sn20g1000…	45
BP	GO:1901654	response to ketone	20/5317	21/11878	1.23e-06	0.000125097	0.000108843	Sn01g1000058/Sn02g1000674/Sn02g1000881/Sn03g1000588/Sn03g1000892/Sn05g1000444/Sn11g1000550/Sn15g1000677/Sn16g1000131/Sn21g1000691/Sn21g1000692/Sn22g1000367/Sn22g1000570/Sn22g1000958/Sn23g1000616/Sn25g1000566/Sn26g1000597/Sn28g1000943/Sn29g1000097/Sn29g1000276	20
BP	GO:0010374	stomatal complex development	50/5317	68/11878	1.33e-06	0.000130064	0.000113164	Sn02g1000278/Sn02g1000614/Sn02g1000728/Sn02g1000893/Sn03g1000729/Sn04g1000173/Sn04g1000440/Sn05g1000197/Sn05g1000275/Sn05g1000307/Sn05g1000376/Sn07g1000513/Sn07g1000778/Sn07g1000823/Sn10g1000487/Sn11g1000098/Sn11g1000718/Sn12g1000072/Sn13g1000127/Sn13g1000351/Sn13g1000516/Sn14g1000214/Sn15g1000763/Sn15g1000860/Sn16g1000029/Sn16g1000206/Sn16g1000653/Sn17g1000454/Sn17g1000574/Sn18g1000316/Sn18g1000…	50
BP	GO:0051253	negative regulation of RNA metabolic process	209/5317	370/11878	2.83e-06	0.000264876	0.00023046	Sn01g1000054/Sn01g1000058/Sn01g1000208/Sn01g1000504/Sn01g1000578/Sn01g1000615/Sn01g1000725/Sn02g1000387/Sn02g1000517/Sn02g1000548/Sn02g1000565/Sn02g1000862/Sn02g1000958/Sn03g1000526/Sn03g1000556/Sn03g1000570/Sn03g1000589/Sn03g1000591/Sn03g1000610/Sn03g1000621/Sn03g1000870/Sn03g1000878/Sn04g1000009/Sn04g1000621/Sn04g1000646/Sn04g1000726/Sn04g1000756/Sn04g1000790/Sn04g1000822/Sn05g1000197/Sn05g1000…	209
BP	GO:0043043	peptide biosynthetic process	246/5317	444/11878	2.92e-06	0.000264876	0.00023046	Sn01g1000030/Sn01g1000107/Sn01g1000240/Sn01g1000309/Sn01g1000347/Sn01g1000581/Sn01g1000591/Sn01g1000752/Sn01g1000777/Sn01g1000792/Sn01g1000862/Sn02g1000016/Sn02g1000101/Sn02g1000130/Sn02g1000134/Sn02g1000192/Sn02g1000194/Sn02g1000281/Sn02g1000649/Sn02g1000731/Sn02g1000853/Sn02g1000946/Sn02g1001034/Sn02g1001243/Sn02g1001254/Sn02g1001322/Sn03g1000024/Sn03g1000119/Sn03g1000258/Sn03g1000291/Sn03g1000…	246
BP	GO:0002181	cytoplasmic translation	51/5317	71/11878	3.34e-06	0.000293529	0.00025539	Sn01g1000240/Sn01g1000591/Sn02g1000281/Sn02g1000649/Sn04g1000404/Sn04g1000456/Sn04g1000620/Sn04g1000801/Sn06g1000329/Sn07g1000979/Sn07g1001073/Sn07g1001115/Sn10g1000591/Sn10g1000725/Sn11g1000319/Sn11g1000382/Sn13g1000472/Sn14g1000425/Sn15g1000546/Sn15g1000645/Sn17g1000571/Sn18g1000455/Sn18g1000571/Sn18g1001359/Sn18g1001503/Sn21g1000455/Sn21g1000553/Sn21g1000554/Sn21g1000662/Sn22g1000594/Sn23g1000…	51
BP	GO:0009739	response to gibberellin	97/5317	154/11878	3.58e-06	0.000304588	0.000265012	Sn01g1000044/Sn01g1000197/Sn01g1000504/Sn02g1000305/Sn02g1000509/Sn02g1000665/Sn02g1000888/Sn03g1000312/Sn03g1000588/Sn04g1000194/Sn04g1000347/Sn04g1000442/Sn04g1000498/Sn04g1000745/Sn05g1000260/Sn06g1000229/Sn06g1000230/Sn06g1000789/Sn07g1000338/Sn07g1000487/Sn07g1000679/Sn07g1000826/Sn07g1000854/Sn07g1000926/Sn08g1000174/Sn08g1000186/Sn09g1000146/Sn09g1000798/Sn10g1000130/Sn10g1000341/Sn10g1000…	97
BP	GO:0006366	transcription by RNA polymerase II	251/5317	456/11878	4.51e-06	0.000366406	0.000318799	Sn01g1000197/Sn01g1000214/Sn01g1000312/Sn01g1000334/Sn01g1000505/Sn01g1000522/Sn01g1000641/Sn01g1000642/Sn01g1000765/Sn01g1000852/Sn01g1000886/Sn02g1000130/Sn02g1000159/Sn02g1000226/Sn02g1000333/Sn02g1000438/Sn02g1000492/Sn02g1000862/Sn02g1000888/Sn02g1001085/Sn02g1001163/Sn02g1001331/Sn03g1000018/Sn03g1000047/Sn03g1000055/Sn03g1000291/Sn03g1000395/Sn03g1000417/Sn03g1000423/Sn03g1000518/Sn03g1000…	251
BP	GO:0045892	negative regulation of transcription, DNA-templated	168/5317	291/11878	4.7e-06	0.000366406	0.000318799	Sn01g1000054/Sn01g1000058/Sn01g1000208/Sn01g1000504/Sn01g1000578/Sn01g1000615/Sn01g1000725/Sn02g1000387/Sn02g1000517/Sn02g1000548/Sn02g1000565/Sn02g1000862/Sn02g1000958/Sn03g1000526/Sn03g1000556/Sn03g1000570/Sn03g1000591/Sn03g1000621/Sn03g1000870/Sn03g1000878/Sn04g1000726/Sn04g1000756/Sn04g1000822/Sn05g1000197/Sn05g1000217/Sn05g1000260/Sn05g1000444/Sn05g1000669/Sn05g1000696/Sn05g1000702/Sn06g1000…	168
BP	GO:2000243	positive regulation of reproductive process	61/5317	89/11878	4.73e-06	0.000366406	0.000318799	Sn01g1000165/Sn01g1000371/Sn03g1000517/Sn04g1000580/Sn04g1000714/Sn05g1000475/Sn05g1000487/Sn05g1000669/Sn06g1000387/Sn06g1000627/Sn06g1000680/Sn07g1000024/Sn08g1000007/Sn08g1000295/Sn09g1000146/Sn09g1000489/Sn09g1000666/Sn09g1000925/Sn10g1000130/Sn10g1000337/Sn10g1000360/Sn11g1000441/Sn11g1000779/Sn12g1000153/Sn13g1000062/Sn14g1000260/Sn15g1000542/Sn15g1000962/Sn16g1000177/Sn16g1000240/Sn18g1000…	61
BP	GO:0009751	response to salicylic acid	118/5317	195/11878	6.06e-06	0.000455996	0.000396748	Sn01g1000197/Sn01g1000402/Sn01g1000403/Sn01g1000505/Sn01g1000615/Sn02g1000888/Sn03g1000312/Sn03g1000730/Sn03g1000870/Sn04g1000194/Sn04g1000426/Sn04g1000442/Sn04g1000559/Sn05g1000260/Sn05g1000283/Sn05g1000524/Sn05g1000559/Sn05g1000604/Sn06g1000512/Sn06g1000555/Sn06g1000776/Sn07g1000338/Sn07g1000487/Sn07g1000771/Sn07g1000826/Sn07g1000926/Sn08g1000064/Sn08g1000145/Sn08g1000175/Sn08g1000224/Sn08g1000…	118
BP	GO:0036293	response to decreased oxygen levels	74/5317	113/11878	6.65e-06	0.000473933	0.000412355	Sn01g1000058/Sn01g1000134/Sn01g1000866/Sn02g1000229/Sn02g1000441/Sn02g1000674/Sn03g1000555/Sn04g1000096/Sn04g1000519/Sn05g1000346/Sn05g1000444/Sn06g1000157/Sn06g1000677/Sn07g1000175/Sn07g1000177/Sn07g1000178/Sn09g1000440/Sn10g1000169/Sn10g1000266/Sn10g1000557/Sn11g1000003/Sn11g1000203/Sn11g1000243/Sn11g1000473/Sn12g1000495/Sn14g1000028/Sn14g1000253/Sn15g1000004/Sn15g1000297/Sn15g1000326/Sn15g1000…	74
BP	GO:0070482	response to oxygen levels	74/5317	113/11878	6.65e-06	0.000473933	0.000412355	Sn01g1000058/Sn01g1000134/Sn01g1000866/Sn02g1000229/Sn02g1000441/Sn02g1000674/Sn03g1000555/Sn04g1000096/Sn04g1000519/Sn05g1000346/Sn05g1000444/Sn06g1000157/Sn06g1000677/Sn07g1000175/Sn07g1000177/Sn07g1000178/Sn09g1000440/Sn10g1000169/Sn10g1000266/Sn10g1000557/Sn11g1000003/Sn11g1000203/Sn11g1000243/Sn11g1000473/Sn12g1000495/Sn14g1000028/Sn14g1000253/Sn15g1000004/Sn15g1000297/Sn15g1000326/Sn15g1000…	74
BP	GO:0006412	translation	242/5317	440/11878	7.22e-06	0.000500456	0.000435431	Sn01g1000030/Sn01g1000107/Sn01g1000240/Sn01g1000309/Sn01g1000347/Sn01g1000581/Sn01g1000591/Sn01g1000752/Sn01g1000777/Sn01g1000792/Sn01g1000862/Sn02g1000016/Sn02g1000101/Sn02g1000134/Sn02g1000192/Sn02g1000194/Sn02g1000281/Sn02g1000649/Sn02g1000731/Sn02g1000853/Sn02g1000946/Sn02g1001034/Sn02g1001243/Sn02g1001254/Sn02g1001322/Sn03g1000024/Sn03g1000119/Sn03g1000258/Sn03g1000291/Sn03g1000301/Sn03g1000…	242
BP	GO:0071369	cellular response to ethylene stimulus	77/5317	119/11878	8.5e-06	0.000574414	0.00049978	Sn01g1000065/Sn01g1000134/Sn02g1000130/Sn02g1000352/Sn02g1001162/Sn03g1000312/Sn05g1000294/Sn05g1000346/Sn06g1000157/Sn06g1000229/Sn06g1000230/Sn06g1000375/Sn06g1000614/Sn07g1000735/Sn07g1001062/Sn09g1000347/Sn09g1000440/Sn10g1000266/Sn11g1000455/Sn11g1000473/Sn12g1000269/Sn12g1000451/Sn12g1000469/Sn12g1000495/Sn12g1000496/Sn13g1000509/Sn14g1000253/Sn14g1000424/Sn14g1000451/Sn16g1000015/Sn16g1000…	77
BP	GO:0048573	photoperiodism, flowering	104/5317	170/11878	1.08e-05	0.000714028	0.000621254	Sn02g1000229/Sn02g1000305/Sn02g1000509/Sn02g1000517/Sn02g1000565/Sn02g1000665/Sn04g1000096/Sn04g1000165/Sn04g1000453/Sn04g1000686/Sn04g1000757/Sn04g1000868/Sn05g1000361/Sn06g1000192/Sn06g1000407/Sn06g1000472/Sn06g1000494/Sn06g1000495/Sn06g1000627/Sn06g1000708/Sn06g1000731/Sn07g1000515/Sn07g1000739/Sn07g1000811/Sn07g1000905/Sn07g1000967/Sn08g1000295/Sn09g1000084/Sn09g1000097/Sn09g1000925/Sn11g1000…	104
BP	GO:0060992	response to fungicide	17/5317	18/11878	1.19e-05	0.000766894	0.00066725	Sn01g1000058/Sn02g1000674/Sn03g1000588/Sn05g1000444/Sn11g1000550/Sn15g1000677/Sn16g1000131/Sn21g1000691/Sn21g1000692/Sn22g1000570/Sn22g1000958/Sn23g1000616/Sn25g1000566/Sn26g1000597/Sn28g1000943/Sn29g1000097/Sn29g1000276	17
BP	GO:0009873	ethylene-activated signaling pathway	69/5317	106/11878	1.83e-05	0.00113003	0.000983204	Sn01g1000065/Sn01g1000134/Sn02g1000130/Sn02g1000352/Sn02g1001162/Sn03g1000312/Sn05g1000346/Sn06g1000157/Sn06g1000229/Sn06g1000230/Sn06g1000375/Sn06g1000614/Sn07g1001062/Sn09g1000347/Sn09g1000440/Sn10g1000266/Sn11g1000455/Sn11g1000473/Sn12g1000269/Sn12g1000495/Sn12g1000496/Sn13g1000509/Sn14g1000253/Sn14g1000424/Sn14g1000451/Sn16g1000016/Sn16g1000069/Sn17g1000192/Sn17g1000508/Sn17g1000737/Sn18g1000…	69
BP	GO:0006518	peptide metabolic process	262/5317	485/11878	1.84e-05	0.00113003	0.000983204	Sn01g1000030/Sn01g1000107/Sn01g1000240/Sn01g1000309/Sn01g1000347/Sn01g1000581/Sn01g1000585/Sn01g1000591/Sn01g1000752/Sn01g1000777/Sn01g1000792/Sn01g1000862/Sn02g1000016/Sn02g1000101/Sn02g1000130/Sn02g1000134/Sn02g1000192/Sn02g1000194/Sn02g1000281/Sn02g1000649/Sn02g1000731/Sn02g1000853/Sn02g1000923/Sn02g1000946/Sn02g1001034/Sn02g1001243/Sn02g1001254/Sn02g1001322/Sn03g1000024/Sn03g1000119/Sn03g1000…	262
BP	GO:0009312	oligosaccharide biosynthetic process	39/5317	53/11878	1.91e-05	0.00114153	0.000993206	Sn01g1000651/Sn02g1000017/Sn02g1000642/Sn03g1000555/Sn04g1000015/Sn05g1000235/Sn06g1000674/Sn07g1000884/Sn09g1000146/Sn09g1000646/Sn11g1000336/Sn11g1000456/Sn13g1000179/Sn13g1000395/Sn13g1000679/Sn14g1000372/Sn15g1000411/Sn16g1000611/Sn17g1000848/Sn18g1001205/Sn19g1000273/Sn20g1000711/Sn21g1000383/Sn21g1000575/Sn22g1000599/Sn22g1000925/Sn23g1000056/Sn23g1000492/Sn24g1000014/Sn24g1000641/Sn25g1000…	39
BP	GO:0006357	regulation of transcription by RNA polymerase II	217/5317	395/11878	2.35e-05	0.00136233	0.00118532	Sn01g1000197/Sn01g1000214/Sn01g1000312/Sn01g1000334/Sn01g1000505/Sn01g1000522/Sn01g1000765/Sn01g1000852/Sn01g1000886/Sn02g1000130/Sn02g1000159/Sn02g1000226/Sn02g1000333/Sn02g1000438/Sn02g1000492/Sn02g1000862/Sn02g1000888/Sn02g1001085/Sn02g1001163/Sn02g1001331/Sn03g1000018/Sn03g1000047/Sn03g1000055/Sn03g1000395/Sn03g1000417/Sn03g1000423/Sn03g1000570/Sn03g1000653/Sn03g1000878/Sn04g1000064/Sn04g1000…	217
BP	GO:1902679	negative regulation of RNA biosynthetic process	178/5317	317/11878	2.43e-05	0.00136233	0.00118532	Sn01g1000054/Sn01g1000058/Sn01g1000208/Sn01g1000504/Sn01g1000578/Sn01g1000615/Sn01g1000725/Sn02g1000387/Sn02g1000517/Sn02g1000548/Sn02g1000565/Sn02g1000862/Sn02g1000958/Sn03g1000526/Sn03g1000556/Sn03g1000570/Sn03g1000591/Sn03g1000621/Sn03g1000870/Sn03g1000878/Sn04g1000646/Sn04g1000726/Sn04g1000756/Sn04g1000822/Sn05g1000197/Sn05g1000217/Sn05g1000260/Sn05g1000444/Sn05g1000669/Sn05g1000696/Sn05g1000…	178
BP	GO:1903507	negative regulation of nucleic acid-templated transcription	178/5317	317/11878	2.43e-05	0.00136233	0.00118532	Sn01g1000054/Sn01g1000058/Sn01g1000208/Sn01g1000504/Sn01g1000578/Sn01g1000615/Sn01g1000725/Sn02g1000387/Sn02g1000517/Sn02g1000548/Sn02g1000565/Sn02g1000862/Sn02g1000958/Sn03g1000526/Sn03g1000556/Sn03g1000570/Sn03g1000591/Sn03g1000621/Sn03g1000870/Sn03g1000878/Sn04g1000646/Sn04g1000726/Sn04g1000756/Sn04g1000822/Sn05g1000197/Sn05g1000217/Sn05g1000260/Sn05g1000444/Sn05g1000669/Sn05g1000696/Sn05g1000…	178
BP	GO:0045944	positive regulation of transcription by RNA polymerase II	109/5317	182/11878	2.57e-05	0.00140989	0.0012267	Sn01g1000312/Sn01g1000522/Sn01g1000765/Sn01g1000886/Sn02g1000159/Sn02g1000226/Sn02g1000438/Sn02g1000492/Sn02g1001085/Sn02g1001331/Sn03g1000018/Sn03g1000055/Sn03g1000417/Sn03g1000653/Sn04g1000064/Sn04g1000174/Sn04g1000209/Sn04g1000512/Sn05g1000387/Sn06g1000340/Sn06g1000542/Sn06g1000735/Sn06g1000762/Sn07g1000025/Sn07g1000126/Sn07g1000240/Sn07g1000352/Sn07g1000452/Sn08g1000104/Sn09g1000221/Sn09g1000…	109
BP	GO:0046031	ADP metabolic process	38/5317	52/11878	3.17e-05	0.0017054	0.00148382	Sn01g1000102/Sn01g1000363/Sn03g1000555/Sn03g1000561/Sn03g1000711/Sn04g1000765/Sn06g1000202/Sn07g1000663/Sn07g1000910/Sn09g1000389/Sn10g1000479/Sn11g1000845/Sn12g1000213/Sn12g1000217/Sn12g1000367/Sn13g1000574/Sn15g1000620/Sn15g1000998/Sn18g1001246/Sn19g1000181/Sn19g1000211/Sn19g1000500/Sn20g1000181/Sn21g1000629/Sn21g1001013/Sn22g1000925/Sn22g1000932/Sn23g1000195/Sn23g1000199/Sn25g1000854/Sn26g1000…	38
BP	GO:0010440	stomatal lineage progression	22/5317	26/11878	3.31e-05	0.00174202	0.00151568	Sn02g1000614/Sn02g1000893/Sn04g1000440/Sn05g1000275/Sn05g1000376/Sn07g1000513/Sn07g1000823/Sn11g1000718/Sn13g1000127/Sn15g1000763/Sn15g1000860/Sn16g1000206/Sn17g1000454/Sn18g1001058/Sn21g1000869/Sn21g1000878/Sn22g1000627/Sn23g1000869/Sn24g1000285/Sn24g1000446/Sn25g1000206/Sn29g1000187	22
BP	GO:0051094	positive regulation of developmental process	126/5317	217/11878	4.9e-05	0.00252966	0.00220098	Sn01g1000058/Sn01g1000371/Sn02g1000305/Sn02g1000951/Sn02g1001101/Sn02g1001199/Sn03g1000091/Sn03g1000660/Sn03g1000661/Sn03g1000663/Sn03g1000665/Sn04g1000021/Sn04g1000579/Sn04g1000580/Sn04g1000621/Sn04g1000657/Sn05g1000055/Sn05g1000275/Sn05g1000444/Sn05g1000475/Sn05g1000487/Sn05g1000669/Sn06g1000377/Sn06g1000387/Sn06g1000446/Sn06g1000627/Sn06g1000721/Sn07g1000024/Sn07g1000388/Sn07g1000655/Sn07g1001…	126
BP	GO:0009166	nucleotide catabolic process	41/5317	58/11878	5.62e-05	0.0028496	0.00247935	Sn01g1000102/Sn01g1000363/Sn02g1000974/Sn03g1000555/Sn03g1000561/Sn03g1000711/Sn04g1000765/Sn06g1000202/Sn07g1000144/Sn07g1000663/Sn07g1000910/Sn09g1000389/Sn10g1000479/Sn10g1000739/Sn11g1000845/Sn12g1000213/Sn12g1000217/Sn12g1000367/Sn13g1000003/Sn13g1000574/Sn15g1000620/Sn15g1000998/Sn17g1000358/Sn18g1001246/Sn19g1000211/Sn19g1000500/Sn20g1000181/Sn21g1000629/Sn21g1001013/Sn22g1000925/Sn22g1000…	41
BP	GO:0010228	vegetative to reproductive phase transition of meristem	156/5317	277/11878	6.17e-05	0.00306729	0.00266875	Sn02g1000229/Sn02g1000305/Sn02g1000509/Sn02g1000517/Sn02g1000565/Sn02g1000665/Sn02g1000680/Sn03g1000026/Sn04g1000096/Sn04g1000165/Sn04g1000453/Sn04g1000686/Sn04g1000757/Sn04g1000855/Sn04g1000868/Sn05g1000151/Sn05g1000361/Sn05g1000669/Sn06g1000192/Sn06g1000387/Sn06g1000397/Sn06g1000407/Sn06g1000472/Sn06g1000494/Sn06g1000495/Sn06g1000627/Sn06g1000687/Sn06g1000708/Sn06g1000731/Sn07g1000024/Sn07g1000…	156
BP	GO:0035435	phosphate ion transmembrane transport	12/5317	12/11878	6.43e-05	0.00313679	0.00272923	Sn01g1000567/Sn07g1000514/Sn07g1000912/Sn13g1000657/Sn14g1000442/Sn18g1000544/Sn19g1000712/Sn24g1000287/Sn25g1000205/Sn26g1000049/Sn27g1000630/Sn28g1000052	12
BP	GO:2000024	regulation of leaf development	51/5317	76/11878	6.77e-05	0.0031872	0.00277309	Sn01g1000054/Sn01g1000058/Sn02g1000951/Sn02g1001199/Sn03g1000379/Sn04g1000021/Sn04g1000326/Sn05g1000055/Sn05g1000444/Sn05g1000604/Sn06g1000181/Sn06g1000387/Sn07g1000388/Sn07g1001051/Sn09g1000084/Sn09g1000330/Sn10g1000127/Sn10g1000148/Sn10g1000368/Sn11g1000392/Sn12g1000244/Sn12g1000564/Sn14g1000015/Sn14g1000331/Sn15g1000468/Sn16g1000131/Sn16g1000432/Sn16g1000501/Sn17g1000154/Sn18g1000131/Sn18g1000…	51
BP	GO:0006833	water transport	35/5317	48/11878	7.03e-05	0.00319403	0.00277903	Sn01g1000758/Sn02g1000372/Sn02g1000601/Sn03g1000513/Sn04g1000074/Sn04g1000710/Sn05g1000176/Sn05g1000251/Sn05g1000307/Sn05g1000504/Sn05g1000638/Sn08g1000239/Sn10g1000693/Sn15g1000018/Sn15g1001037/Sn16g1000029/Sn16g1000293/Sn16g1000318/Sn16g1000629/Sn17g1000489/Sn18g1000655/Sn18g1001001/Sn18g1001461/Sn21g1000014/Sn21g1001055/Sn22g1000872/Sn23g1000680/Sn24g1000072/Sn25g1000106/Sn26g1000184/Sn26g1000…	35
BP	GO:0042044	fluid transport	35/5317	48/11878	7.03e-05	0.00319403	0.00277903	Sn01g1000758/Sn02g1000372/Sn02g1000601/Sn03g1000513/Sn04g1000074/Sn04g1000710/Sn05g1000176/Sn05g1000251/Sn05g1000307/Sn05g1000504/Sn05g1000638/Sn08g1000239/Sn10g1000693/Sn15g1000018/Sn15g1001037/Sn16g1000029/Sn16g1000293/Sn16g1000318/Sn16g1000629/Sn17g1000489/Sn18g1000655/Sn18g1001001/Sn18g1001461/Sn21g1000014/Sn21g1001055/Sn22g1000872/Sn23g1000680/Sn24g1000072/Sn25g1000106/Sn26g1000184/Sn26g1000…	35
BP	GO:0045787	positive regulation of cell cycle	57/5317	87/11878	7.3e-05	0.00326222	0.00283836	Sn01g1000059/Sn01g1000165/Sn01g1000190/Sn02g1000587/Sn02g1000957/Sn02g1001085/Sn03g1000018/Sn03g1000055/Sn03g1000156/Sn03g1000517/Sn04g1000426/Sn04g1000714/Sn06g1000282/Sn06g1000348/Sn06g1000680/Sn06g1000735/Sn07g1000240/Sn07g1000392/Sn07g1000771/Sn07g1000824/Sn09g1000333/Sn09g1000334/Sn10g1000421/Sn11g1000588/Sn11g1000654/Sn12g1000567/Sn13g1000356/Sn15g1000719/Sn15g1000789/Sn17g1000264/Sn17g1000…	57
BP	GO:0043161	proteasome-mediated ubiquitin-dependent protein catabolic process	193/5317	352/11878	7.57e-05	0.00332613	0.00289396	Sn01g1000136/Sn01g1000220/Sn01g1000402/Sn01g1000403/Sn01g1000451/Sn01g1000478/Sn01g1000696/Sn02g1000005/Sn02g1000407/Sn02g1000533/Sn02g1000598/Sn02g1000673/Sn02g1000751/Sn02g1000945/Sn02g1000957/Sn02g1001008/Sn02g1001209/Sn03g1000328/Sn03g1000349/Sn03g1000367/Sn03g1000502/Sn03g1000509/Sn03g1000607/Sn03g1000759/Sn04g1000409/Sn04g1000535/Sn04g1000540/Sn04g1000707/Sn04g1000775/Sn05g1000055/Sn05g1000…	193
BP	GO:0006096	glycolytic process	36/5317	50/11878	8.61e-05	0.00365784	0.00318257	Sn01g1000102/Sn01g1000363/Sn03g1000555/Sn03g1000561/Sn03g1000711/Sn04g1000765/Sn06g1000202/Sn07g1000663/Sn07g1000910/Sn09g1000389/Sn10g1000479/Sn11g1000845/Sn12g1000213/Sn12g1000217/Sn12g1000367/Sn13g1000574/Sn15g1000620/Sn15g1000998/Sn18g1001246/Sn19g1000211/Sn19g1000500/Sn20g1000181/Sn21g1000629/Sn21g1001013/Sn22g1000925/Sn22g1000932/Sn23g1000195/Sn23g1000199/Sn25g1000854/Sn26g1000416/Sn26g1000…	36
BP	GO:0006757	ATP generation from ADP	36/5317	50/11878	8.61e-05	0.00365784	0.00318257	Sn01g1000102/Sn01g1000363/Sn03g1000555/Sn03g1000561/Sn03g1000711/Sn04g1000765/Sn06g1000202/Sn07g1000663/Sn07g1000910/Sn09g1000389/Sn10g1000479/Sn11g1000845/Sn12g1000213/Sn12g1000217/Sn12g1000367/Sn13g1000574/Sn15g1000620/Sn15g1000998/Sn18g1001246/Sn19g1000211/Sn19g1000500/Sn20g1000181/Sn21g1000629/Sn21g1001013/Sn22g1000925/Sn22g1000932/Sn23g1000195/Sn23g1000199/Sn25g1000854/Sn26g1000416/Sn26g1000…	36
BP	GO:0046686	response to cadmium ion	211/5317	390/11878	0.000104585	0.00437431	0.00380595	Sn01g1000198/Sn01g1000228/Sn01g1000235/Sn01g1000251/Sn01g1000395/Sn01g1000505/Sn01g1000556/Sn01g1000691/Sn01g1000810/Sn01g1000866/Sn02g1000130/Sn02g1000735/Sn02g1000751/Sn02g1000888/Sn02g1001177/Sn02g1001322/Sn02g1001334/Sn03g1000182/Sn03g1000232/Sn03g1000312/Sn03g1000351/Sn03g1000551/Sn03g1000660/Sn03g1000665/Sn03g1000711/Sn03g1000737/Sn03g1000759/Sn04g1000127/Sn04g1000195/Sn04g1000442/Sn04g1000…	211
BP	GO:0009648	photoperiodism	104/5317	177/11878	0.000114384	0.00463236	0.00403047	Sn02g1000229/Sn02g1000305/Sn02g1000509/Sn02g1000517/Sn02g1000565/Sn02g1000665/Sn04g1000096/Sn04g1000165/Sn04g1000453/Sn04g1000686/Sn04g1000757/Sn04g1000868/Sn05g1000361/Sn06g1000192/Sn06g1000407/Sn06g1000472/Sn06g1000494/Sn06g1000495/Sn06g1000627/Sn06g1000708/Sn06g1000731/Sn07g1000515/Sn07g1000739/Sn07g1000811/Sn07g1000905/Sn07g1000967/Sn08g1000295/Sn09g1000084/Sn09g1000097/Sn09g1000925/Sn11g1000…	104
BP	GO:2000113	negative regulation of cellular macromolecule biosynthetic process	225/5317	419/11878	0.000115107	0.00463236	0.00403047	Sn01g1000054/Sn01g1000058/Sn01g1000107/Sn01g1000208/Sn01g1000504/Sn01g1000578/Sn01g1000615/Sn01g1000725/Sn02g1000101/Sn02g1000387/Sn02g1000517/Sn02g1000548/Sn02g1000565/Sn02g1000862/Sn02g1000958/Sn02g1001104/Sn03g1000258/Sn03g1000291/Sn03g1000301/Sn03g1000526/Sn03g1000556/Sn03g1000570/Sn03g1000591/Sn03g1000621/Sn03g1000870/Sn03g1000878/Sn04g1000050/Sn04g1000726/Sn04g1000756/Sn04g1000822/Sn05g1000…	225
BP	GO:0030148	sphingolipid biosynthetic process	34/5317	47/11878	0.000116029	0.00463236	0.00403047	Sn04g1000012/Sn06g1000584/Sn08g1000316/Sn09g1000947/Sn10g1000047/Sn10g1000282/Sn11g1000066/Sn11g1000606/Sn12g1000115/Sn14g1000236/Sn15g1000030/Sn15g1000074/Sn15g1000475/Sn15g1000758/Sn16g1000192/Sn18g1000051/Sn18g1000331/Sn18g1000684/Sn19g1000708/Sn20g1000622/Sn21g1000052/Sn21g1000077/Sn21g1000472/Sn21g1000874/Sn23g1000088/Sn24g1000011/Sn25g1000078/Sn25g1000688/Sn26g1000385/Sn26g1000688/Sn27g1000…	34
BP	GO:0051156	glucose 6-phosphate metabolic process	16/5317	18/11878	0.000132059	0.00519366	0.00451884	Sn01g1000102/Sn05g1000378/Sn07g1000547/Sn09g1000389/Sn10g1000552/Sn12g1000625/Sn13g1000074/Sn13g1000255/Sn16g1000098/Sn18g1001312/Sn19g1000016/Sn23g1000126/Sn23g1001013/Sn26g1000416/Sn27g1000013/Sn28g1000753	16
BP	GO:0031627	telomeric loop formation	11/5317	11/11878	0.000143772	0.00522026	0.00454199	Sn03g1000312/Sn10g1000393/Sn11g1000091/Sn11g1000677/Sn15g1000111/Sn15g1000812/Sn18g1001168/Sn21g1000102/Sn25g1000574/Sn26g1000604/Sn29g1000139	11
BP	GO:0036123	histone H3-K9 dimethylation	11/5317	11/11878	0.000143772	0.00522026	0.00454199	Sn02g1000229/Sn04g1000096/Sn06g1000387/Sn17g1000642/Sn19g1000458/Sn20g1000379/Sn20g1000380/Sn20g1000381/Sn23g1000418/Sn24g1000095/Sn27g1000504	11
BP	GO:1900109	regulation of histone H3-K9 dimethylation	11/5317	11/11878	0.000143772	0.00522026	0.00454199	Sn02g1000229/Sn04g1000096/Sn06g1000387/Sn17g1000642/Sn19g1000458/Sn20g1000379/Sn20g1000380/Sn20g1000381/Sn23g1000418/Sn24g1000095/Sn27g1000504	11
BP	GO:1900111	positive regulation of histone H3-K9 dimethylation	11/5317	11/11878	0.000143772	0.00522026	0.00454199	Sn02g1000229/Sn04g1000096/Sn06g1000387/Sn17g1000642/Sn19g1000458/Sn20g1000379/Sn20g1000380/Sn20g1000381/Sn23g1000418/Sn24g1000095/Sn27g1000504	11
BP	GO:0090693	plant organ senescence	100/5317	170/11878	0.000144622	0.00522026	0.00454199	Sn01g1000838/Sn01g1000843/Sn02g1000352/Sn02g1000518/Sn02g1000711/Sn02g1000951/Sn02g1001199/Sn02g1001244/Sn03g1000418/Sn03g1000700/Sn03g1000730/Sn04g1000021/Sn04g1000174/Sn04g1000204/Sn04g1000384/Sn04g1000535/Sn05g1000055/Sn05g1000260/Sn05g1000559/Sn05g1000604/Sn06g1000181/Sn06g1000474/Sn07g1000108/Sn07g1000388/Sn07g1000868/Sn09g1000084/Sn10g1000127/Sn10g1000148/Sn10g1000368/Sn10g1000504/Sn10g1000…	100
BP	GO:0009639	response to red or far red light	138/5317	245/11878	0.000158399	0.0056403	0.00490744	Sn01g1000044/Sn01g1000156/Sn01g1000472/Sn01g1000504/Sn01g1000515/Sn01g1000524/Sn01g1000683/Sn01g1000716/Sn02g1000101/Sn02g1000196/Sn02g1000233/Sn02g1000305/Sn02g1000362/Sn02g1000509/Sn02g1000598/Sn02g1000665/Sn02g1000729/Sn02g1001067/Sn04g1000050/Sn05g1000029/Sn05g1000071/Sn05g1000361/Sn06g1000011/Sn06g1000039/Sn06g1000494/Sn06g1000495/Sn06g1000600/Sn06g1000708/Sn06g1000711/Sn06g1000721/Sn07g1000…	138
BP	GO:0001666	response to hypoxia	62/5317	98/11878	0.000164705	0.00578664	0.00503478	Sn01g1000058/Sn01g1000134/Sn01g1000866/Sn02g1000229/Sn02g1000441/Sn02g1000674/Sn04g1000096/Sn04g1000519/Sn05g1000346/Sn05g1000444/Sn06g1000157/Sn07g1000175/Sn07g1000177/Sn07g1000178/Sn09g1000440/Sn10g1000169/Sn10g1000266/Sn10g1000557/Sn11g1000003/Sn11g1000203/Sn11g1000243/Sn11g1000473/Sn12g1000495/Sn14g1000028/Sn14g1000253/Sn15g1000004/Sn15g1000297/Sn15g1000326/Sn15g1000609/Sn16g1000069/Sn16g1000…	62
BP	GO:0090558	plant epidermis development	179/5317	328/11878	0.000188757	0.00646406	0.00562418	Sn01g1000102/Sn01g1000165/Sn01g1000364/Sn01g1000496/Sn02g1000018/Sn02g1000173/Sn02g1000278/Sn02g1000533/Sn02g1000614/Sn02g1000728/Sn02g1000744/Sn02g1000825/Sn02g1000871/Sn02g1000893/Sn02g1001050/Sn02g1001162/Sn02g1001259/Sn03g1000328/Sn03g1000729/Sn03g1000756/Sn04g1000016/Sn04g1000173/Sn04g1000440/Sn04g1000535/Sn04g1000542/Sn04g1000549/Sn05g1000006/Sn05g1000145/Sn05g1000197/Sn05g1000209/Sn05g1000…	179
BP	GO:0030150	protein import into mitochondrial matrix	21/5317	26/11878	0.000188893	0.00646406	0.00562418	Sn01g1000303/Sn01g1000821/Sn03g1000411/Sn04g1000239/Sn05g1000375/Sn06g1000379/Sn10g1000647/Sn11g1000006/Sn15g1000008/Sn15g1000391/Sn16g1000096/Sn18g1000934/Sn18g1001413/Sn19g1000446/Sn20g1000372/Sn21g1000001/Sn21g1000408/Sn22g1000783/Sn27g1000513/Sn28g1000313/Sn29g1000530	21
BP	GO:1990542	mitochondrial transmembrane transport	37/5317	53/11878	0.000195391	0.00660072	0.00574308	Sn01g1000303/Sn01g1000821/Sn02g1000843/Sn03g1000300/Sn03g1000342/Sn03g1000411/Sn03g1000873/Sn04g1000239/Sn05g1000206/Sn05g1000375/Sn06g1000379/Sn10g1000647/Sn11g1000006/Sn12g1000311/Sn15g1000008/Sn15g1000391/Sn16g1000096/Sn16g1000737/Sn18g1000934/Sn18g1000948/Sn18g1001413/Sn19g1000446/Sn20g1000372/Sn21g1000001/Sn21g1000408/Sn22g1000285/Sn22g1000783/Sn22g1001225/Sn23g1001019/Sn25g1000685/Sn26g1000…	37
BP	GO:0001763	morphogenesis of a branching structure	42/5317	62/11878	0.000212816	0.00705807	0.00614101	Sn01g1000683/Sn01g1000843/Sn02g1000157/Sn02g1000706/Sn02g1000808/Sn03g1000692/Sn03g1000821/Sn04g1000063/Sn06g1000215/Sn06g1000606/Sn07g1000884/Sn08g1000250/Sn09g1000868/Sn11g1000456/Sn12g1000175/Sn13g1000020/Sn13g1000027/Sn14g1000599/Sn17g1000711/Sn18g1001580/Sn19g1000239/Sn19g1000722/Sn20g1000204/Sn20g1000644/Sn21g1000575/Sn22g1000442/Sn22g1000539/Sn22g1001062/Sn22g1001184/Sn23g1000154/Sn24g1000…	42
BP	GO:0010558	negative regulation of macromolecule biosynthetic process	238/5317	449/11878	0.000214287	0.00705807	0.00614101	Sn01g1000054/Sn01g1000058/Sn01g1000107/Sn01g1000208/Sn01g1000504/Sn01g1000578/Sn01g1000615/Sn01g1000725/Sn02g1000101/Sn02g1000387/Sn02g1000517/Sn02g1000548/Sn02g1000565/Sn02g1000862/Sn02g1000958/Sn02g1001104/Sn03g1000258/Sn03g1000291/Sn03g1000301/Sn03g1000526/Sn03g1000556/Sn03g1000570/Sn03g1000591/Sn03g1000621/Sn03g1000870/Sn03g1000878/Sn04g1000050/Sn04g1000231/Sn04g1000646/Sn04g1000726/Sn04g1000…	238
BP	GO:0006334	nucleosome assembly	27/5317	36/11878	0.000221097	0.00719249	0.00625796	Sn02g1000387/Sn02g1000628/Sn02g1000656/Sn03g1000885/Sn04g1000832/Sn06g1000429/Sn07g1000766/Sn07g1000901/Sn10g1000669/Sn10g1000753/Sn14g1000570/Sn15g1000505/Sn18g1001431/Sn18g1001566/Sn19g1000498/Sn20g1000428/Sn22g1000328/Sn22g1001239/Sn24g1000276/Sn24g1000842/Sn25g1000174/Sn25g1000737/Sn26g1000649/Sn26g1000722/Sn27g1000460/Sn28g1001051/Sn29g1000236	27
BP	GO:0009890	negative regulation of biosynthetic process	249/5317	472/11878	0.00022838	0.00733881	0.00638527	Sn01g1000054/Sn01g1000058/Sn01g1000107/Sn01g1000208/Sn01g1000504/Sn01g1000578/Sn01g1000615/Sn01g1000725/Sn02g1000101/Sn02g1000387/Sn02g1000517/Sn02g1000548/Sn02g1000565/Sn02g1000862/Sn02g1000958/Sn02g1001104/Sn03g1000258/Sn03g1000291/Sn03g1000301/Sn03g1000526/Sn03g1000556/Sn03g1000570/Sn03g1000591/Sn03g1000621/Sn03g1000870/Sn03g1000878/Sn04g1000050/Sn04g1000231/Sn04g1000646/Sn04g1000726/Sn04g1000…	249
BP	GO:0006817	phosphate ion transport	17/5317	20/11878	0.000253701	0.00795835	0.00692431	Sn01g1000567/Sn07g1000514/Sn07g1000912/Sn07g1001110/Sn13g1000657/Sn14g1000442/Sn15g1000532/Sn18g1000544/Sn19g1000712/Sn21g1000035/Sn21g1000532/Sn24g1000287/Sn25g1000205/Sn26g1000049/Sn27g1000630/Sn28g1000052/Sn29g1000335	17
BP	GO:0010052	guard cell differentiation	17/5317	20/11878	0.000253701	0.00795835	0.00692431	Sn02g1000278/Sn04g1000173/Sn05g1000275/Sn07g1000778/Sn10g1000487/Sn11g1000098/Sn13g1000127/Sn13g1000351/Sn13g1000516/Sn16g1000206/Sn17g1000574/Sn18g1000461/Sn18g1000652/Sn20g1000385/Sn23g1000645/Sn26g1000091/Sn29g1000562	17
BP	GO:0006511	ubiquitin-dependent protein catabolic process	229/5317	432/11878	0.000279042	0.00865031	0.00752637	Sn01g1000136/Sn01g1000220/Sn01g1000402/Sn01g1000403/Sn01g1000451/Sn01g1000478/Sn01g1000696/Sn02g1000005/Sn02g1000407/Sn02g1000533/Sn02g1000598/Sn02g1000673/Sn02g1000751/Sn02g1000945/Sn02g1000954/Sn02g1000957/Sn02g1001008/Sn02g1001209/Sn03g1000328/Sn03g1000349/Sn03g1000367/Sn03g1000502/Sn03g1000509/Sn03g1000588/Sn03g1000607/Sn03g1000759/Sn04g1000142/Sn04g1000281/Sn04g1000409/Sn04g1000535/Sn04g1000…	229
BP	GO:0031327	negative regulation of cellular biosynthetic process	245/5317	465/11878	0.000282405	0.00865275	0.00752849	Sn01g1000054/Sn01g1000058/Sn01g1000107/Sn01g1000208/Sn01g1000504/Sn01g1000578/Sn01g1000615/Sn01g1000725/Sn02g1000101/Sn02g1000387/Sn02g1000517/Sn02g1000548/Sn02g1000565/Sn02g1000862/Sn02g1000958/Sn02g1001104/Sn03g1000258/Sn03g1000291/Sn03g1000301/Sn03g1000526/Sn03g1000556/Sn03g1000570/Sn03g1000591/Sn03g1000621/Sn03g1000870/Sn03g1000878/Sn04g1000050/Sn04g1000646/Sn04g1000726/Sn04g1000756/Sn04g1000…	245
BP	GO:0009157	deoxyribonucleoside monophosphate biosynthetic process	10/5317	10/11878	0.000321515	0.00936476	0.00814798	Sn02g1000974/Sn02g1001300/Sn06g1000450/Sn07g1000060/Sn10g1000739/Sn17g1000061/Sn17g1000358/Sn19g1000555/Sn20g1000478/Sn27g1000400	10
BP	GO:0010148	transpiration	10/5317	10/11878	0.000321515	0.00936476	0.00814798	Sn03g1000513/Sn04g1000710/Sn05g1000176/Sn05g1000307/Sn16g1000029/Sn22g1000872/Sn26g1000416/Sn28g1000518/Sn28g1000599/Sn28g1000753	10
BP	GO:0080024	indolebutyric acid metabolic process	10/5317	10/11878	0.000321515	0.00936476	0.00814798	Sn03g1000661/Sn03g1000663/Sn06g1000486/Sn13g1000616/Sn18g1000771/Sn20g1000497/Sn22g1001030/Sn28g1000428/Sn28g1000429/Sn28g1000697	10
BP	GO:1905898	positive regulation of response to endoplasmic reticulum stress	10/5317	10/11878	0.000321515	0.00936476	0.00814798	Sn02g1000835/Sn03g1000862/Sn06g1000503/Sn11g1000003/Sn15g1000004/Sn19g1000612/Sn22g1000412/Sn22g1001218/Sn22g1001219/Sn27g1000571	10
BP	GO:0010223	secondary shoot formation	41/5317	61/11878	0.000327043	0.00936476	0.00814798	Sn01g1000683/Sn01g1000843/Sn02g1000157/Sn02g1000706/Sn02g1000808/Sn03g1000692/Sn03g1000821/Sn04g1000063/Sn06g1000215/Sn06g1000606/Sn07g1000884/Sn08g1000250/Sn09g1000868/Sn11g1000456/Sn12g1000175/Sn13g1000020/Sn13g1000027/Sn14g1000599/Sn17g1000711/Sn18g1001580/Sn19g1000239/Sn19g1000722/Sn20g1000204/Sn20g1000644/Sn21g1000575/Sn22g1000442/Sn22g1000539/Sn22g1001062/Sn22g1001184/Sn23g1000154/Sn24g1000…	41
BP	GO:0010346	shoot axis formation	41/5317	61/11878	0.000327043	0.00936476	0.00814798	Sn01g1000683/Sn01g1000843/Sn02g1000157/Sn02g1000706/Sn02g1000808/Sn03g1000692/Sn03g1000821/Sn04g1000063/Sn06g1000215/Sn06g1000606/Sn07g1000884/Sn08g1000250/Sn09g1000868/Sn11g1000456/Sn12g1000175/Sn13g1000020/Sn13g1000027/Sn14g1000599/Sn17g1000711/Sn18g1001580/Sn19g1000239/Sn19g1000722/Sn20g1000204/Sn20g1000644/Sn21g1000575/Sn22g1000442/Sn22g1000539/Sn22g1001062/Sn22g1001184/Sn23g1000154/Sn24g1000…	41
BP	GO:0010150	leaf senescence	95/5317	163/11878	0.000330521	0.00936476	0.00814798	Sn01g1000838/Sn01g1000843/Sn02g1000352/Sn02g1000518/Sn02g1000711/Sn02g1000951/Sn02g1001199/Sn02g1001244/Sn03g1000418/Sn03g1000700/Sn03g1000730/Sn04g1000021/Sn04g1000174/Sn04g1000204/Sn04g1000384/Sn04g1000535/Sn05g1000055/Sn05g1000260/Sn05g1000559/Sn05g1000604/Sn06g1000181/Sn06g1000474/Sn07g1000108/Sn07g1000388/Sn07g1000868/Sn09g1000084/Sn10g1000127/Sn10g1000148/Sn10g1000368/Sn10g1000504/Sn10g1000…	95
BP	GO:0043631	RNA polyadenylation	33/5317	47/11878	0.000364657	0.010222	0.00889388	Sn01g1000779/Sn04g1000371/Sn05g1000151/Sn05g1000669/Sn06g1000387/Sn10g1000025/Sn10g1000286/Sn10g1000360/Sn11g1000285/Sn15g1000443/Sn15g1000501/Sn16g1000240/Sn16g1000702/Sn18g1000026/Sn18g1000326/Sn18g1000360/Sn18g1000983/Sn19g1000458/Sn20g1000379/Sn20g1000380/Sn20g1000381/Sn21g1000347/Sn21g1000495/Sn21g1000496/Sn24g1000382/Sn25g1000046/Sn25g1000256/Sn25g1000843/Sn26g1000156/Sn26g1000808/Sn27g1000…	33
BP	GO:0046351	disaccharide biosynthetic process	30/5317	42/11878	0.000420448	0.0116619	0.0101467	Sn02g1000017/Sn02g1000642/Sn03g1000555/Sn04g1000015/Sn05g1000235/Sn06g1000674/Sn07g1000884/Sn11g1000456/Sn13g1000179/Sn13g1000395/Sn13g1000679/Sn16g1000611/Sn17g1000848/Sn19g1000273/Sn20g1000711/Sn21g1000575/Sn22g1000599/Sn22g1000925/Sn23g1000056/Sn23g1000492/Sn24g1000014/Sn24g1000641/Sn25g1000235/Sn25g1000680/Sn25g1000681/Sn26g1000806/Sn27g1000773/Sn28g1000570/Sn28g1001011/Sn28g1001127	30
BP	GO:0019941	modification-dependent protein catabolic process	229/5317	435/11878	0.000469019	0.0128736	0.0112009	Sn01g1000136/Sn01g1000220/Sn01g1000402/Sn01g1000403/Sn01g1000451/Sn01g1000478/Sn01g1000696/Sn02g1000005/Sn02g1000407/Sn02g1000533/Sn02g1000598/Sn02g1000673/Sn02g1000751/Sn02g1000945/Sn02g1000954/Sn02g1000957/Sn02g1001008/Sn02g1001209/Sn03g1000328/Sn03g1000349/Sn03g1000367/Sn03g1000502/Sn03g1000509/Sn03g1000588/Sn03g1000607/Sn03g1000759/Sn04g1000142/Sn04g1000281/Sn04g1000409/Sn04g1000535/Sn04g1000…	229
BP	GO:0071472	cellular response to salt stress	35/5317	51/11878	0.000485798	0.0129574	0.0112739	Sn02g1000002/Sn02g1000378/Sn02g1000729/Sn03g1000160/Sn03g1000661/Sn03g1000663/Sn06g1000542/Sn07g1001062/Sn10g1000570/Sn11g1000165/Sn11g1000455/Sn11g1000532/Sn12g1000150/Sn15g1000197/Sn15g1000655/Sn17g1000605/Sn17g1000862/Sn18g1000632/Sn18g1000771/Sn18g1001334/Sn19g1000660/Sn20g1000562/Sn21g1000187/Sn21g1000671/Sn22g1000146/Sn22g1001030/Sn23g1000125/Sn26g1000202/Sn27g1000619/Sn28g1000208/Sn28g1000…	35
BP	GO:0050686	negative regulation of mRNA processing	16/5317	19/11878	0.000486374	0.0129574	0.0112739	Sn03g1000610/Sn04g1000009/Sn04g1000621/Sn11g1000285/Sn15g1000443/Sn19g1000435/Sn21g1000347/Sn22g1000978/Sn24g1000637/Sn24g1000823/Sn25g1000243/Sn25g1000520/Sn26g1000577/Sn27g1000520/Sn28g1000908/Sn29g1000479	16
BP	GO:0005986	sucrose biosynthetic process	12/5317	13/11878	0.00049081	0.0129574	0.0112739	Sn02g1000017/Sn03g1000555/Sn04g1000015/Sn17g1000848/Sn22g1000925/Sn23g1000492/Sn24g1000014/Sn25g1000680/Sn25g1000681/Sn26g1000806/Sn28g1001011/Sn28g1001127	12
BP	GO:0043632	modification-dependent macromolecule catabolic process	239/5317	456/11878	0.000497491	0.0129574	0.0112739	Sn01g1000107/Sn01g1000136/Sn01g1000220/Sn01g1000402/Sn01g1000403/Sn01g1000451/Sn01g1000478/Sn01g1000696/Sn02g1000005/Sn02g1000407/Sn02g1000533/Sn02g1000598/Sn02g1000673/Sn02g1000751/Sn02g1000945/Sn02g1000954/Sn02g1000957/Sn02g1001008/Sn02g1001048/Sn02g1001209/Sn03g1000328/Sn03g1000349/Sn03g1000367/Sn03g1000502/Sn03g1000509/Sn03g1000588/Sn03g1000607/Sn03g1000759/Sn04g1000142/Sn04g1000281/Sn04g1000…	239
BP	GO:0006665	sphingolipid metabolic process	40/5317	60/11878	0.000498968	0.0129574	0.0112739	Sn01g1000602/Sn04g1000012/Sn06g1000584/Sn08g1000316/Sn09g1000947/Sn10g1000047/Sn10g1000061/Sn10g1000282/Sn11g1000066/Sn11g1000606/Sn12g1000115/Sn14g1000236/Sn14g1000408/Sn15g1000030/Sn15g1000074/Sn15g1000475/Sn15g1000758/Sn16g1000192/Sn18g1000051/Sn18g1000063/Sn18g1000331/Sn18g1000684/Sn19g1000708/Sn20g1000622/Sn21g1000052/Sn21g1000077/Sn21g1000472/Sn21g1000874/Sn23g1000088/Sn24g1000011/Sn25g1000…	40
BP	GO:0031123	RNA 3'-end processing	60/5317	97/11878	0.000501578	0.0129574	0.0112739	Sn01g1000107/Sn01g1000779/Sn02g1000057/Sn03g1000610/Sn03g1000675/Sn04g1000036/Sn04g1000371/Sn05g1000151/Sn05g1000669/Sn06g1000023/Sn06g1000387/Sn06g1000805/Sn10g1000025/Sn10g1000286/Sn10g1000360/Sn11g1000217/Sn11g1000246/Sn11g1000285/Sn15g1000191/Sn15g1000307/Sn15g1000308/Sn15g1000443/Sn15g1000501/Sn16g1000240/Sn16g1000702/Sn17g1000805/Sn18g1000026/Sn18g1000326/Sn18g1000360/Sn18g1000983/Sn19g1000…	60
BP	GO:0009753	response to jasmonic acid	146/5317	266/11878	0.000509356	0.0130306	0.0113375	Sn01g1000197/Sn01g1000402/Sn01g1000403/Sn01g1000505/Sn01g1000578/Sn02g1000333/Sn02g1000425/Sn02g1000598/Sn02g1000603/Sn02g1000748/Sn02g1000888/Sn02g1000943/Sn02g1001206/Sn02g1001244/Sn03g1000312/Sn03g1000551/Sn04g1000194/Sn04g1000442/Sn04g1000646/Sn04g1000751/Sn05g1000260/Sn05g1000283/Sn05g1000296/Sn05g1000524/Sn06g1000306/Sn06g1000474/Sn06g1000555/Sn06g1000601/Sn06g1000776/Sn07g1000108/Sn07g1000…	146
BP	GO:0045934	negative regulation of nucleobase-containing compound metabolic process	218/5317	413/11878	0.000525632	0.0133177	0.0115873	Sn01g1000054/Sn01g1000058/Sn01g1000208/Sn01g1000504/Sn01g1000578/Sn01g1000615/Sn01g1000725/Sn02g1000387/Sn02g1000517/Sn02g1000548/Sn02g1000565/Sn02g1000862/Sn02g1000958/Sn02g1001104/Sn03g1000526/Sn03g1000556/Sn03g1000570/Sn03g1000589/Sn03g1000591/Sn03g1000610/Sn03g1000621/Sn03g1000870/Sn03g1000878/Sn04g1000009/Sn04g1000621/Sn04g1000646/Sn04g1000726/Sn04g1000756/Sn04g1000790/Sn04g1000822/Sn05g1000…	218
BP	GO:0006338	chromatin remodeling	64/5317	105/11878	0.000588566	0.0146034	0.012706	Sn01g1000214/Sn02g1000387/Sn02g1000628/Sn02g1000656/Sn02g1000957/Sn02g1001187/Sn03g1000885/Sn04g1000832/Sn06g1000019/Sn06g1000278/Sn06g1000429/Sn07g1000152/Sn07g1000392/Sn07g1000766/Sn07g1000901/Sn10g1000071/Sn10g1000669/Sn10g1000753/Sn10g1000796/Sn10g1000798/Sn11g1000038/Sn11g1000489/Sn11g1000506/Sn11g1000588/Sn13g1000622/Sn14g1000570/Sn15g1000066/Sn15g1000227/Sn15g1000505/Sn15g1000613/Sn15g1000…	64
BP	GO:0009789	positive regulation of abscisic acid-activated signaling pathway	42/5317	64/11878	0.000602088	0.0146034	0.012706	Sn01g1000049/Sn01g1000271/Sn01g1000556/Sn01g1000776/Sn02g1000881/Sn03g1000892/Sn07g1000360/Sn08g1000085/Sn10g1000341/Sn11g1000069/Sn11g1000203/Sn11g1000216/Sn11g1000713/Sn11g1000828/Sn12g1000619/Sn14g1000250/Sn14g1000453/Sn14g1000602/Sn15g1000027/Sn15g1000089/Sn15g1000326/Sn15g1000609/Sn15g1000850/Sn16g1000375/Sn18g1000344/Sn18g1000518/Sn19g1000031/Sn20g1000009/Sn20g1000050/Sn21g1000066/Sn21g1000…	42
BP	GO:1901421	positive regulation of response to alcohol	42/5317	64/11878	0.000602088	0.0146034	0.012706	Sn01g1000049/Sn01g1000271/Sn01g1000556/Sn01g1000776/Sn02g1000881/Sn03g1000892/Sn07g1000360/Sn08g1000085/Sn10g1000341/Sn11g1000069/Sn11g1000203/Sn11g1000216/Sn11g1000713/Sn11g1000828/Sn12g1000619/Sn14g1000250/Sn14g1000453/Sn14g1000602/Sn15g1000027/Sn15g1000089/Sn15g1000326/Sn15g1000609/Sn15g1000850/Sn16g1000375/Sn18g1000344/Sn18g1000518/Sn19g1000031/Sn20g1000009/Sn20g1000050/Sn21g1000066/Sn21g1000…	42
BP	GO:1905959	positive regulation of cellular response to alcohol	42/5317	64/11878	0.000602088	0.0146034	0.012706	Sn01g1000049/Sn01g1000271/Sn01g1000556/Sn01g1000776/Sn02g1000881/Sn03g1000892/Sn07g1000360/Sn08g1000085/Sn10g1000341/Sn11g1000069/Sn11g1000203/Sn11g1000216/Sn11g1000713/Sn11g1000828/Sn12g1000619/Sn14g1000250/Sn14g1000453/Sn14g1000602/Sn15g1000027/Sn15g1000089/Sn15g1000326/Sn15g1000609/Sn15g1000850/Sn16g1000375/Sn18g1000344/Sn18g1000518/Sn19g1000031/Sn20g1000009/Sn20g1000050/Sn21g1000066/Sn21g1000…	42
BP	GO:0010498	proteasomal protein catabolic process	204/5317	385/11878	0.000604088	0.0146034	0.012706	Sn01g1000136/Sn01g1000220/Sn01g1000402/Sn01g1000403/Sn01g1000451/Sn01g1000478/Sn01g1000696/Sn02g1000005/Sn02g1000407/Sn02g1000533/Sn02g1000598/Sn02g1000673/Sn02g1000678/Sn02g1000751/Sn02g1000945/Sn02g1000954/Sn02g1000957/Sn02g1001008/Sn02g1001209/Sn03g1000309/Sn03g1000328/Sn03g1000349/Sn03g1000367/Sn03g1000502/Sn03g1000509/Sn03g1000607/Sn03g1000759/Sn04g1000409/Sn04g1000535/Sn04g1000540/Sn04g1000…	204
BP	GO:0006165	nucleoside diphosphate phosphorylation	37/5317	55/11878	0.000617227	0.0147854	0.0128643	Sn01g1000102/Sn01g1000363/Sn01g1000848/Sn03g1000555/Sn03g1000561/Sn03g1000711/Sn04g1000765/Sn06g1000202/Sn07g1000663/Sn07g1000910/Sn09g1000389/Sn10g1000479/Sn11g1000845/Sn12g1000213/Sn12g1000217/Sn12g1000367/Sn13g1000574/Sn15g1000620/Sn15g1000998/Sn18g1001246/Sn19g1000211/Sn19g1000500/Sn20g1000181/Sn21g1000629/Sn21g1001013/Sn22g1000925/Sn22g1000932/Sn23g1000195/Sn23g1000199/Sn25g1000854/Sn26g1000…	37
BP	GO:0010030	positive regulation of seed germination	25/5317	34/11878	0.000632147	0.0150064	0.0130566	Sn02g1001101/Sn03g1000660/Sn03g1000661/Sn03g1000663/Sn03g1000665/Sn06g1000446/Sn10g1000743/Sn11g1000713/Sn14g1000529/Sn15g1000850/Sn17g1000250/Sn18g1000515/Sn18g1000545/Sn18g1001522/Sn19g1000563/Sn21g1000749/Sn22g1001030/Sn22g1001035/Sn23g1000621/Sn25g1000028/Sn26g1000048/Sn28g1000051/Sn28g1000428/Sn28g1000429/Sn29g1000082	25
BP	GO:0042866	pyruvate biosynthetic process	33/5317	48/11878	0.000667345	0.0157005	0.0136605	Sn01g1000102/Sn01g1000363/Sn03g1000555/Sn03g1000561/Sn03g1000711/Sn04g1000765/Sn06g1000202/Sn07g1000910/Sn09g1000389/Sn11g1000845/Sn12g1000213/Sn12g1000217/Sn12g1000367/Sn13g1000574/Sn15g1000620/Sn15g1000998/Sn19g1000211/Sn19g1000500/Sn20g1000181/Sn21g1000629/Sn21g1001013/Sn22g1000925/Sn22g1000932/Sn23g1000195/Sn23g1000199/Sn25g1000854/Sn26g1000416/Sn26g1000806/Sn27g1000233/Sn28g1000753/Sn28g1001…	33
BP	GO:0009640	photomorphogenesis	69/5317	115/11878	0.000689444	0.0160769	0.013988	Sn01g1000044/Sn01g1000504/Sn01g1000515/Sn01g1000716/Sn02g1000101/Sn02g1000305/Sn02g1001067/Sn04g1000050/Sn05g1000071/Sn06g1000011/Sn06g1000039/Sn06g1000494/Sn06g1000495/Sn06g1000708/Sn06g1000721/Sn07g1000255/Sn07g1000673/Sn07g1001051/Sn08g1000174/Sn09g1000097/Sn09g1000798/Sn09g1000809/Sn10g1000139/Sn10g1000749/Sn11g1000517/Sn11g1000703/Sn11g1000744/Sn11g1000859/Sn12g1000115/Sn12g1000567/Sn13g1000…	69
BP	GO:1901698	response to nitrogen compound	247/5317	475/11878	0.000733805	0.0169612	0.0147574	Sn01g1000058/Sn01g1000208/Sn01g1000402/Sn01g1000403/Sn01g1000410/Sn01g1000472/Sn01g1000615/Sn01g1000798/Sn02g1000130/Sn02g1000374/Sn02g1000517/Sn02g1000671/Sn02g1000674/Sn02g1000681/Sn02g1000711/Sn02g1000735/Sn02g1000748/Sn02g1000751/Sn02g1000835/Sn02g1000888/Sn02g1000954/Sn02g1001246/Sn03g1000328/Sn03g1000417/Sn03g1000436/Sn03g1000588/Sn03g1000700/Sn03g1000730/Sn03g1000737/Sn03g1000759/Sn03g1000…	247
BP	GO:0070542	response to fatty acid	146/5317	268/11878	0.00078192	0.0179162	0.0155883	Sn01g1000197/Sn01g1000402/Sn01g1000403/Sn01g1000505/Sn01g1000578/Sn02g1000333/Sn02g1000425/Sn02g1000598/Sn02g1000603/Sn02g1000748/Sn02g1000888/Sn02g1000943/Sn02g1001206/Sn02g1001244/Sn03g1000312/Sn03g1000551/Sn04g1000194/Sn04g1000442/Sn04g1000646/Sn04g1000751/Sn05g1000260/Sn05g1000283/Sn05g1000296/Sn05g1000524/Sn06g1000306/Sn06g1000474/Sn06g1000555/Sn06g1000601/Sn06g1000776/Sn07g1000108/Sn07g1000…	146
BP	GO:1900055	regulation of leaf senescence	30/5317	43/11878	0.000796978	0.0181038	0.0157515	Sn02g1000951/Sn02g1001199/Sn04g1000021/Sn05g1000055/Sn05g1000604/Sn06g1000181/Sn07g1000388/Sn09g1000084/Sn10g1000127/Sn10g1000148/Sn10g1000368/Sn12g1000564/Sn14g1000015/Sn16g1000432/Sn16g1000501/Sn17g1000154/Sn18g1000131/Sn18g1000155/Sn18g1000482/Sn18g1001063/Sn19g1000163/Sn23g1000634/Sn23g1000936/Sn24g1000018/Sn25g1000896/Sn26g1000081/Sn27g1000135/Sn28g1000087/Sn28g1000642/Sn28g1001175	30
BP	GO:0009409	response to cold	246/5317	474/11878	0.000866933	0.0195245	0.0169877	Sn01g1000102/Sn01g1000217/Sn01g1000402/Sn01g1000403/Sn01g1000505/Sn01g1000522/Sn02g1000097/Sn02g1000229/Sn02g1000471/Sn02g1000651/Sn02g1000801/Sn02g1000835/Sn02g1000871/Sn02g1000903/Sn02g1001199/Sn02g1001244/Sn02g1001246/Sn02g1001278/Sn03g1000589/Sn03g1000862/Sn04g1000096/Sn04g1000174/Sn04g1000398/Sn04g1000435/Sn04g1000456/Sn04g1000745/Sn04g1000790/Sn04g1000855/Sn05g1000349/Sn05g1000361/Sn05g1000…	246
BP	GO:0051302	regulation of cell division	66/5317	110/11878	0.000892358	0.0199268	0.0173377	Sn01g1000165/Sn02g1000277/Sn02g1000587/Sn02g1000957/Sn04g1000793/Sn05g1000145/Sn05g1000209/Sn05g1000275/Sn05g1000307/Sn05g1000346/Sn06g1000157/Sn06g1000348/Sn07g1000392/Sn08g1000170/Sn09g1000573/Sn09g1000797/Sn11g1000392/Sn11g1000473/Sn11g1000493/Sn12g1000495/Sn13g1000356/Sn14g1000046/Sn15g1000468/Sn16g1000029/Sn16g1000069/Sn16g1000093/Sn16g1000206/Sn16g1000601/Sn16g1000729/Sn17g1000374/Sn18g1000…	66
BP	GO:0006094	gluconeogenesis	15/5317	18/11878	0.000924623	0.0201199	0.0175057	Sn03g1000555/Sn11g1000845/Sn12g1000213/Sn12g1000217/Sn15g1000998/Sn19g1000500/Sn21g1001013/Sn22g1000925/Sn23g1000195/Sn23g1000199/Sn25g1000680/Sn25g1000681/Sn26g1000806/Sn28g1001011/Sn28g1001127	15
BP	GO:0006356	regulation of transcription by RNA polymerase I	15/5317	18/11878	0.000924623	0.0201199	0.0175057	Sn06g1000378/Sn06g1000388/Sn10g1000233/Sn10g1000625/Sn14g1000149/Sn15g1000103/Sn15g1000834/Sn18g1000241/Sn18g1001395/Sn19g1000444/Sn20g1000370/Sn20g1000383/Sn21g1000096/Sn21g1000805/Sn27g1000514	15
BP	GO:0045943	positive regulation of transcription by RNA polymerase I	15/5317	18/11878	0.000924623	0.0201199	0.0175057	Sn06g1000378/Sn06g1000388/Sn10g1000233/Sn10g1000625/Sn14g1000149/Sn15g1000103/Sn15g1000834/Sn18g1000241/Sn18g1001395/Sn19g1000444/Sn20g1000370/Sn20g1000383/Sn21g1000096/Sn21g1000805/Sn27g1000514	15
BP	GO:0010214	seed coat development	27/5317	38/11878	0.000931549	0.0201199	0.0175057	Sn01g1000058/Sn02g1001133/Sn03g1000660/Sn03g1000665/Sn05g1000027/Sn05g1000444/Sn06g1000645/Sn07g1000474/Sn07g1000503/Sn09g1000896/Sn11g1000588/Sn12g1000326/Sn12g1000327/Sn12g1000357/Sn15g1000719/Sn16g1000131/Sn16g1000472/Sn17g1000216/Sn18g1000567/Sn18g1000687/Sn21g1000801/Sn22g1000133/Sn22g1001035/Sn23g1000311/Sn23g1000544/Sn25g1000527/Sn28g1000449	27
BP	GO:0048581	negative regulation of post-embryonic development	69/5317	116/11878	0.000963522	0.0206413	0.0179594	Sn01g1000044/Sn01g1000217/Sn01g1000522/Sn02g1000305/Sn02g1000565/Sn02g1001162/Sn04g1000209/Sn04g1000686/Sn04g1000745/Sn04g1000868/Sn06g1000181/Sn06g1000708/Sn07g1000739/Sn07g1000916/Sn07g1000926/Sn07g1001051/Sn08g1000104/Sn09g1000684/Sn09g1000785/Sn10g1000351/Sn11g1000306/Sn11g1000744/Sn12g1000003/Sn12g1000072/Sn12g1000180/Sn12g1000244/Sn12g1000567/Sn13g1000025/Sn13g1000292/Sn13g1000351/Sn13g1000…	69
BP	GO:0051574	positive regulation of histone H3-K9 methylation	11/5317	12/11878	0.00101814	0.0216355	0.0188244	Sn02g1000229/Sn04g1000096/Sn06g1000387/Sn17g1000642/Sn19g1000458/Sn20g1000379/Sn20g1000380/Sn20g1000381/Sn23g1000418/Sn24g1000095/Sn27g1000504	11
BP	GO:0046496	nicotinamide nucleotide metabolic process	50/5317	80/11878	0.00102679	0.0216446	0.0188323	Sn01g1000102/Sn01g1000363/Sn02g1000519/Sn03g1000555/Sn03g1000561/Sn03g1000711/Sn04g1000765/Sn05g1000378/Sn06g1000202/Sn07g1000547/Sn07g1000910/Sn09g1000389/Sn10g1000552/Sn11g1000845/Sn12g1000213/Sn12g1000217/Sn12g1000367/Sn12g1000625/Sn13g1000074/Sn13g1000255/Sn13g1000574/Sn13g1000642/Sn15g1000620/Sn15g1000998/Sn16g1000098/Sn18g1001312/Sn19g1000016/Sn19g1000181/Sn19g1000211/Sn19g1000500/Sn20g1000…	50
BP	GO:0034728	nucleosome organization	37/5317	56/11878	0.00103899	0.021728	0.0189048	Sn02g1000387/Sn02g1000628/Sn02g1000656/Sn02g1001187/Sn03g1000885/Sn04g1000832/Sn06g1000429/Sn07g1000152/Sn07g1000766/Sn07g1000901/Sn10g1000669/Sn10g1000753/Sn10g1000796/Sn11g1000506/Sn14g1000570/Sn15g1000227/Sn15g1000505/Sn18g1000428/Sn18g1001431/Sn18g1001566/Sn18g1001581/Sn19g1000498/Sn20g1000428/Sn21g1000314/Sn22g1000328/Sn22g1001239/Sn24g1000276/Sn24g1000842/Sn25g1000174/Sn25g1000737/Sn26g1000…	37
BP	GO:0009135	purine nucleoside diphosphate metabolic process	38/5317	58/11878	0.00113542	0.0231924	0.020179	Sn01g1000102/Sn01g1000363/Sn03g1000555/Sn03g1000561/Sn03g1000711/Sn04g1000765/Sn06g1000202/Sn07g1000663/Sn07g1000910/Sn09g1000389/Sn10g1000479/Sn11g1000845/Sn12g1000213/Sn12g1000217/Sn12g1000367/Sn13g1000574/Sn15g1000620/Sn15g1000998/Sn18g1001246/Sn19g1000181/Sn19g1000211/Sn19g1000500/Sn20g1000181/Sn21g1000629/Sn21g1001013/Sn22g1000925/Sn22g1000932/Sn23g1000195/Sn23g1000199/Sn25g1000854/Sn26g1000…	38
BP	GO:0009179	purine ribonucleoside diphosphate metabolic process	38/5317	58/11878	0.00113542	0.0231924	0.020179	Sn01g1000102/Sn01g1000363/Sn03g1000555/Sn03g1000561/Sn03g1000711/Sn04g1000765/Sn06g1000202/Sn07g1000663/Sn07g1000910/Sn09g1000389/Sn10g1000479/Sn11g1000845/Sn12g1000213/Sn12g1000217/Sn12g1000367/Sn13g1000574/Sn15g1000620/Sn15g1000998/Sn18g1001246/Sn19g1000181/Sn19g1000211/Sn19g1000500/Sn20g1000181/Sn21g1000629/Sn21g1001013/Sn22g1000925/Sn22g1000932/Sn23g1000195/Sn23g1000199/Sn25g1000854/Sn26g1000…	38
BP	GO:0009185	ribonucleoside diphosphate metabolic process	38/5317	58/11878	0.00113542	0.0231924	0.020179	Sn01g1000102/Sn01g1000363/Sn03g1000555/Sn03g1000561/Sn03g1000711/Sn04g1000765/Sn06g1000202/Sn07g1000663/Sn07g1000910/Sn09g1000389/Sn10g1000479/Sn11g1000845/Sn12g1000213/Sn12g1000217/Sn12g1000367/Sn13g1000574/Sn15g1000620/Sn15g1000998/Sn18g1001246/Sn19g1000181/Sn19g1000211/Sn19g1000500/Sn20g1000181/Sn21g1000629/Sn21g1001013/Sn22g1000925/Sn22g1000932/Sn23g1000195/Sn23g1000199/Sn25g1000854/Sn26g1000…	38
BP	GO:1900140	regulation of seedling development	63/5317	105/11878	0.00115574	0.0234261	0.0203823	Sn01g1000044/Sn02g1000305/Sn02g1001101/Sn03g1000660/Sn03g1000661/Sn03g1000663/Sn03g1000665/Sn04g1000535/Sn04g1000580/Sn04g1000745/Sn06g1000229/Sn06g1000230/Sn06g1000446/Sn07g1000660/Sn07g1000926/Sn07g1001113/Sn08g1000186/Sn09g1000684/Sn10g1000351/Sn10g1000557/Sn10g1000743/Sn11g1000713/Sn12g1000009/Sn12g1000244/Sn13g1000526/Sn14g1000339/Sn14g1000388/Sn14g1000529/Sn15g1000734/Sn15g1000850/Sn17g1000…	63
BP	GO:0010103	stomatal complex morphogenesis	25/5317	35/11878	0.0012738	0.0256219	0.0222928	Sn02g1000278/Sn04g1000173/Sn05g1000275/Sn05g1000307/Sn07g1000778/Sn10g1000487/Sn11g1000098/Sn13g1000127/Sn13g1000351/Sn13g1000516/Sn14g1000214/Sn15g1000763/Sn16g1000029/Sn16g1000206/Sn17g1000574/Sn18g1000316/Sn18g1000461/Sn18g1000652/Sn20g1000385/Sn21g1000869/Sn23g1000645/Sn26g1000091/Sn28g1000518/Sn29g1000247/Sn29g1000562	25
BP	GO:0009744	response to sucrose	57/5317	94/11878	0.00136837	0.0271102	0.0235878	Sn02g1000378/Sn02g1000893/Sn03g1000160/Sn04g1000535/Sn05g1000029/Sn05g1000161/Sn05g1000346/Sn06g1000157/Sn07g1000175/Sn07g1000177/Sn07g1000178/Sn07g1000663/Sn10g1000694/Sn11g1000473/Sn11g1000718/Sn11g1000766/Sn12g1000009/Sn12g1000113/Sn12g1000495/Sn12g1000625/Sn13g1000126/Sn15g1000860/Sn15g1000971/Sn16g1000069/Sn16g1000685/Sn16g1000690/Sn17g1000454/Sn17g1000605/Sn18g1000588/Sn18g1000632/Sn18g1000…	57
BP	GO:0034285	response to disaccharide	57/5317	94/11878	0.00136837	0.0271102	0.0235878	Sn02g1000378/Sn02g1000893/Sn03g1000160/Sn04g1000535/Sn05g1000029/Sn05g1000161/Sn05g1000346/Sn06g1000157/Sn07g1000175/Sn07g1000177/Sn07g1000178/Sn07g1000663/Sn10g1000694/Sn11g1000473/Sn11g1000718/Sn11g1000766/Sn12g1000009/Sn12g1000113/Sn12g1000495/Sn12g1000625/Sn13g1000126/Sn15g1000860/Sn15g1000971/Sn16g1000069/Sn16g1000685/Sn16g1000690/Sn17g1000454/Sn17g1000605/Sn18g1000588/Sn18g1000632/Sn18g1000…	57
BP	GO:1901292	nucleoside phosphate catabolic process	41/5317	64/11878	0.00142526	0.0278858	0.0242626	Sn01g1000102/Sn01g1000363/Sn02g1000974/Sn03g1000555/Sn03g1000561/Sn03g1000711/Sn04g1000765/Sn06g1000202/Sn07g1000144/Sn07g1000663/Sn07g1000910/Sn09g1000389/Sn10g1000479/Sn10g1000739/Sn11g1000845/Sn12g1000213/Sn12g1000217/Sn12g1000367/Sn13g1000003/Sn13g1000574/Sn15g1000620/Sn15g1000998/Sn17g1000358/Sn18g1001246/Sn19g1000211/Sn19g1000500/Sn20g1000181/Sn21g1000629/Sn21g1001013/Sn22g1000925/Sn22g1000…	41
BP	GO:0009641	shade avoidance	22/5317	30/11878	0.00142869	0.0278858	0.0242626	Sn01g1000683/Sn02g1000233/Sn02g1000362/Sn02g1000598/Sn02g1001067/Sn06g1000494/Sn06g1000495/Sn07g1000255/Sn07g1001051/Sn10g1000188/Sn10g1000749/Sn13g1000618/Sn14g1000051/Sn16g1000644/Sn17g1000283/Sn17g1000638/Sn18g1000194/Sn18g1001530/Sn20g1000505/Sn22g1000682/Sn28g1000586/Sn29g1000166	22
BP	GO:0042593	glucose homeostasis	26/5317	37/11878	0.00150363	0.0287645	0.0250271	Sn01g1000102/Sn01g1000748/Sn02g1001101/Sn04g1000255/Sn09g1000389/Sn10g1000743/Sn11g1000225/Sn11g1000890/Sn14g1000271/Sn15g1000012/Sn15g1000271/Sn15g1001046/Sn17g1000250/Sn18g1000515/Sn18g1001015/Sn18g1001522/Sn21g1000008/Sn21g1001064/Sn23g1000621/Sn24g1000182/Sn25g1000369/Sn26g1000416/Sn26g1000446/Sn28g1000753/Sn28g1000786/Sn29g1000082	26
BP	GO:1903312	negative regulation of mRNA metabolic process	26/5317	37/11878	0.00150363	0.0287645	0.0250271	Sn03g1000610/Sn04g1000009/Sn04g1000621/Sn07g1001115/Sn10g1000001/Sn10g1000199/Sn11g1000285/Sn14g1000077/Sn15g1000443/Sn18g1000001/Sn18g1000207/Sn19g1000435/Sn21g1000347/Sn22g1000978/Sn24g1000637/Sn24g1000823/Sn25g1000243/Sn25g1000520/Sn25g1000781/Sn26g1000577/Sn26g1000587/Sn26g1000762/Sn27g1000520/Sn28g1000908/Sn28g1000924/Sn29g1000479	26
BP	GO:0061085	regulation of histone H3-K27 methylation	19/5317	25/11878	0.00150645	0.0287645	0.0250271	Sn02g1000229/Sn04g1000096/Sn05g1000275/Sn06g1000387/Sn10g1000001/Sn10g1000169/Sn13g1000127/Sn14g1000028/Sn16g1000206/Sn17g1000642/Sn18g1000001/Sn18g1000176/Sn19g1000458/Sn20g1000379/Sn20g1000380/Sn20g1000381/Sn23g1000418/Sn24g1000095/Sn27g1000504	19
BP	GO:0019362	pyridine nucleotide metabolic process	50/5317	81/11878	0.00152605	0.0289291	0.0251703	Sn01g1000102/Sn01g1000363/Sn02g1000519/Sn03g1000555/Sn03g1000561/Sn03g1000711/Sn04g1000765/Sn05g1000378/Sn06g1000202/Sn07g1000547/Sn07g1000910/Sn09g1000389/Sn10g1000552/Sn11g1000845/Sn12g1000213/Sn12g1000217/Sn12g1000367/Sn12g1000625/Sn13g1000074/Sn13g1000255/Sn13g1000574/Sn13g1000642/Sn15g1000620/Sn15g1000998/Sn16g1000098/Sn18g1001312/Sn19g1000016/Sn19g1000181/Sn19g1000211/Sn19g1000500/Sn20g1000…	50
BP	GO:0043269	regulation of ion transport	36/5317	55/11878	0.00156145	0.0293887	0.0255702	Sn02g1000969/Sn05g1000029/Sn06g1000502/Sn07g1000331/Sn07g1001051/Sn07g1001110/Sn10g1000479/Sn11g1000003/Sn11g1000828/Sn12g1000009/Sn13g1000657/Sn15g1000002/Sn15g1000004/Sn15g1000089/Sn15g1000090/Sn15g1000532/Sn16g1000002/Sn18g1000804/Sn18g1001246/Sn19g1000334/Sn19g1000411/Sn19g1000611/Sn19g1000712/Sn20g1000516/Sn21g1000066/Sn21g1000532/Sn21g1000922/Sn23g1001042/Sn25g1000006/Sn25g1000263/Sn27g1000…	36
BP	GO:0044070	regulation of anion transport	23/5317	32/11878	0.00174162	0.0325473	0.0283184	Sn06g1000502/Sn07g1001051/Sn07g1001110/Sn10g1000479/Sn11g1000828/Sn13g1000657/Sn15g1000002/Sn15g1000089/Sn15g1000090/Sn15g1000532/Sn16g1000002/Sn18g1001246/Sn19g1000411/Sn19g1000611/Sn19g1000712/Sn20g1000516/Sn21g1000066/Sn21g1000532/Sn21g1000922/Sn25g1000263/Sn27g1000570/Sn27g1000630/Sn29g1000335	23
BP	GO:0071215	cellular response to abscisic acid stimulus	159/5317	299/11878	0.00189114	0.0346083	0.0301116	Sn01g1000049/Sn01g1000217/Sn01g1000271/Sn01g1000402/Sn01g1000403/Sn01g1000505/Sn01g1000556/Sn01g1000595/Sn01g1000776/Sn01g1000823/Sn02g1000073/Sn02g1000305/Sn02g1000441/Sn02g1000614/Sn02g1000881/Sn02g1001007/Sn02g1001126/Sn02g1001199/Sn03g1000063/Sn03g1000661/Sn03g1000663/Sn03g1000892/Sn04g1000165/Sn04g1000167/Sn04g1000384/Sn04g1000429/Sn04g1000519/Sn04g1000745/Sn04g1000791/Sn04g1000861/Sn05g1000…	159
BP	GO:0097306	cellular response to alcohol	159/5317	299/11878	0.00189114	0.0346083	0.0301116	Sn01g1000049/Sn01g1000217/Sn01g1000271/Sn01g1000402/Sn01g1000403/Sn01g1000505/Sn01g1000556/Sn01g1000595/Sn01g1000776/Sn01g1000823/Sn02g1000073/Sn02g1000305/Sn02g1000441/Sn02g1000614/Sn02g1000881/Sn02g1001007/Sn02g1001126/Sn02g1001199/Sn03g1000063/Sn03g1000661/Sn03g1000663/Sn03g1000892/Sn04g1000165/Sn04g1000167/Sn04g1000384/Sn04g1000429/Sn04g1000519/Sn04g1000745/Sn04g1000791/Sn04g1000861/Sn05g1000…	159
BP	GO:0009292	horizontal gene transfer	20/5317	27/11878	0.00193071	0.0346083	0.0301116	Sn02g1000011/Sn05g1000214/Sn06g1000171/Sn06g1000577/Sn07g1000811/Sn11g1000654/Sn13g1000649/Sn15g1000789/Sn16g1000720/Sn17g1000854/Sn19g1000147/Sn20g1000135/Sn20g1000614/Sn21g1000846/Sn21g1000848/Sn25g1000849/Sn26g1000279/Sn26g1000815/Sn28g1000182/Sn28g1001135	20
BP	GO:0009294	DNA-mediated transformation	20/5317	27/11878	0.00193071	0.0346083	0.0301116	Sn02g1000011/Sn05g1000214/Sn06g1000171/Sn06g1000577/Sn07g1000811/Sn11g1000654/Sn13g1000649/Sn15g1000789/Sn16g1000720/Sn17g1000854/Sn19g1000147/Sn20g1000135/Sn20g1000614/Sn21g1000846/Sn21g1000848/Sn25g1000849/Sn26g1000279/Sn26g1000815/Sn28g1000182/Sn28g1001135	20
BP	GO:0060688	regulation of morphogenesis of a branching structure	20/5317	27/11878	0.00193071	0.0346083	0.0301116	Sn02g1000706/Sn03g1000692/Sn06g1000606/Sn07g1000884/Sn11g1000456/Sn12g1000175/Sn13g1000020/Sn14g1000599/Sn19g1000722/Sn20g1000644/Sn21g1000575/Sn22g1000539/Sn22g1001062/Sn23g1000154/Sn24g1000641/Sn25g1000235/Sn25g1000661/Sn26g1000664/Sn27g1000675/Sn28g1000995	20
BP	GO:2000032	regulation of secondary shoot formation	20/5317	27/11878	0.00193071	0.0346083	0.0301116	Sn02g1000706/Sn03g1000692/Sn06g1000606/Sn07g1000884/Sn11g1000456/Sn12g1000175/Sn13g1000020/Sn14g1000599/Sn19g1000722/Sn20g1000644/Sn21g1000575/Sn22g1000539/Sn22g1001062/Sn23g1000154/Sn24g1000641/Sn25g1000235/Sn25g1000661/Sn26g1000664/Sn27g1000675/Sn28g1000995	20
BP	GO:0006821	chloride transport	17/5317	22/11878	0.0019817	0.0352824	0.0306981	Sn03g1000707/Sn04g1000328/Sn06g1000502/Sn10g1000576/Sn11g1000379/Sn11g1000540/Sn15g1000351/Sn15g1000668/Sn18g1001340/Sn19g1000611/Sn20g1000516/Sn21g1000181/Sn21g1000450/Sn21g1000682/Sn22g1000525/Sn22g1001077/Sn27g1000570	17
BP	GO:0006098	pentose-phosphate shunt	12/5317	14/11878	0.00202365	0.0357873	0.0311374	Sn05g1000378/Sn07g1000547/Sn10g1000552/Sn12g1000625/Sn13g1000074/Sn13g1000255/Sn16g1000098/Sn18g1001312/Sn19g1000016/Sn23g1000126/Sn23g1001013/Sn27g1000013	12
BP	GO:0000461	endonucleolytic cleavage to generate mature 3'-end of SSU-rRNA from (SSU-rRNA, 5.8S rRNA, LSU-rRNA)	10/5317	11/11878	0.00209895	0.0363864	0.0316587	Sn06g1000023/Sn11g1000217/Sn11g1000246/Sn15g1000307/Sn15g1000308/Sn19g1000021/Sn20g1000075/Sn21g1000270/Sn21g1000271/Sn27g1000019	10
BP	GO:0002758	innate immune response-activating signal transduction	10/5317	11/11878	0.00209895	0.0363864	0.0316587	Sn02g1000374/Sn07g1001095/Sn13g1000491/Sn17g1000486/Sn18g1000637/Sn19g1000407/Sn21g1000542/Sn25g1000526/Sn28g1000223/Sn28g1000916	10
BP	GO:0007029	endoplasmic reticulum organization	10/5317	11/11878	0.00209895	0.0363864	0.0316587	Sn04g1000145/Sn05g1000540/Sn09g1000210/Sn10g1000777/Sn16g1000361/Sn18g1000419/Sn18g1000862/Sn18g1001541/Sn23g1000657/Sn24g1000173	10
BP	GO:0009581	detection of external stimulus	34/5317	52/11878	0.00214974	0.0367829	0.0320036	Sn01g1000301/Sn01g1000524/Sn05g1000361/Sn06g1000011/Sn06g1000039/Sn06g1000313/Sn07g1001051/Sn08g1000042/Sn09g1000097/Sn09g1000788/Sn11g1000548/Sn11g1000859/Sn12g1000247/Sn13g1000330/Sn13g1000467/Sn15g1000675/Sn15g1001014/Sn16g1000085/Sn18g1000949/Sn19g1000009/Sn19g1000469/Sn20g1000059/Sn20g1000091/Sn20g1000304/Sn21g1000689/Sn21g1001031/Sn23g1000228/Sn23g1000864/Sn27g1000003/Sn27g1000341/Sn27g1000…	34
BP	GO:0009582	detection of abiotic stimulus	34/5317	52/11878	0.00214974	0.0367829	0.0320036	Sn01g1000301/Sn01g1000524/Sn05g1000361/Sn06g1000011/Sn06g1000039/Sn06g1000313/Sn07g1001051/Sn08g1000042/Sn09g1000097/Sn09g1000788/Sn11g1000548/Sn11g1000859/Sn12g1000247/Sn13g1000330/Sn13g1000467/Sn15g1000675/Sn15g1001014/Sn16g1000085/Sn18g1000949/Sn19g1000009/Sn19g1000469/Sn20g1000059/Sn20g1000091/Sn20g1000304/Sn21g1000689/Sn21g1001031/Sn23g1000228/Sn23g1000864/Sn27g1000003/Sn27g1000341/Sn27g1000…	34
BP	GO:0065002	intracellular protein transmembrane transport	51/5317	84/11878	0.00230377	0.039164	0.0340754	Sn01g1000303/Sn01g1000648/Sn01g1000821/Sn02g1001293/Sn03g1000300/Sn03g1000332/Sn03g1000411/Sn04g1000239/Sn04g1000428/Sn05g1000206/Sn05g1000375/Sn05g1000406/Sn06g1000379/Sn07g1000063/Sn08g1000005/Sn09g1000664/Sn10g1000647/Sn11g1000006/Sn11g1000226/Sn12g1000311/Sn13g1000063/Sn14g1000270/Sn15g1000008/Sn15g1000391/Sn16g1000096/Sn16g1000164/Sn16g1000737/Sn17g1000069/Sn18g1000934/Sn18g1000948/Sn18g1001…	51
BP	GO:0010082	regulation of root meristem growth	21/5317	29/11878	0.00238031	0.0399498	0.034759	Sn02g1000157/Sn02g1000352/Sn04g1000063/Sn04g1000260/Sn06g1000282/Sn08g1000250/Sn09g1000868/Sn12g1000269/Sn13g1000027/Sn14g1000536/Sn17g1000508/Sn17g1000711/Sn18g1000560/Sn20g1000270/Sn23g1000250/Sn23g1000483/Sn23g1000697/Sn24g1000060/Sn24g1000184/Sn26g1000036/Sn28g1000041	21
BP	GO:0051781	positive regulation of cell division	21/5317	29/11878	0.00238031	0.0399498	0.034759	Sn02g1000587/Sn02g1000957/Sn05g1000209/Sn06g1000348/Sn07g1000392/Sn13g1000356/Sn14g1000046/Sn16g1000729/Sn17g1000374/Sn19g1000402/Sn20g1000337/Sn22g1000676/Sn26g1000258/Sn26g1000259/Sn26g1000635/Sn26g1000643/Sn27g1000376/Sn28g1000251/Sn28g1000969/Sn29g1000152/Sn29g1000153	21
BP	GO:0061087	positive regulation of histone H3-K27 methylation	15/5317	19/11878	0.00256806	0.0422927	0.0367976	Sn02g1000229/Sn04g1000096/Sn06g1000387/Sn10g1000169/Sn13g1000127/Sn14g1000028/Sn17g1000642/Sn18g1000176/Sn19g1000458/Sn20g1000379/Sn20g1000380/Sn20g1000381/Sn23g1000418/Sn24g1000095/Sn27g1000504	15
BP	GO:0071484	cellular response to light intensity	15/5317	19/11878	0.00256806	0.0422927	0.0367976	Sn01g1000034/Sn02g1000002/Sn02g1000378/Sn03g1000160/Sn09g1000286/Sn11g1000715/Sn15g1000020/Sn17g1000605/Sn17g1000862/Sn18g1000632/Sn21g1000086/Sn21g1000752/Sn22g1000146/Sn26g1000202/Sn28g1000208	15
BP	GO:0090506	axillary shoot meristem initiation	15/5317	19/11878	0.00256806	0.0422927	0.0367976	Sn02g1000157/Sn02g1000706/Sn03g1000692/Sn04g1000063/Sn06g1000215/Sn08g1000250/Sn09g1000868/Sn13g1000027/Sn17g1000711/Sn19g1000239/Sn20g1000204/Sn22g1000539/Sn22g1001062/Sn24g1000060/Sn27g1000216	15
BP	GO:0046434	organophosphate catabolic process	55/5317	92/11878	0.00259063	0.0423994	0.0368904	Sn01g1000102/Sn01g1000363/Sn02g1000974/Sn03g1000555/Sn03g1000561/Sn03g1000711/Sn04g1000765/Sn05g1000650/Sn06g1000202/Sn07g1000144/Sn07g1000526/Sn07g1000663/Sn07g1000910/Sn07g1001087/Sn09g1000389/Sn10g1000479/Sn10g1000739/Sn11g1000845/Sn12g1000213/Sn12g1000217/Sn12g1000364/Sn12g1000365/Sn12g1000367/Sn13g1000003/Sn13g1000574/Sn15g1000321/Sn15g1000620/Sn15g1000998/Sn17g1000358/Sn18g1000763/Sn18g1001…	55
BP	GO:0034765	regulation of ion transmembrane transport	26/5317	38/11878	0.00274315	0.0446185	0.0388212	Sn02g1000969/Sn05g1000029/Sn06g1000502/Sn07g1000331/Sn07g1001051/Sn11g1000003/Sn11g1000828/Sn13g1000657/Sn15g1000002/Sn15g1000004/Sn15g1000089/Sn15g1000090/Sn16g1000002/Sn18g1000804/Sn19g1000334/Sn19g1000411/Sn19g1000611/Sn19g1000712/Sn20g1000516/Sn21g1000066/Sn21g1000922/Sn25g1000263/Sn27g1000320/Sn27g1000570/Sn27g1000630/Sn28g1000446	26
BP	GO:0001678	cellular glucose homeostasis	22/5317	31/11878	0.00284659	0.0460169	0.0400379	Sn01g1000102/Sn01g1000748/Sn04g1000255/Sn09g1000389/Sn11g1000225/Sn11g1000890/Sn14g1000271/Sn15g1000012/Sn15g1000271/Sn15g1001046/Sn18g1000515/Sn18g1001015/Sn21g1000008/Sn21g1001064/Sn23g1000621/Sn24g1000182/Sn25g1000369/Sn26g1000416/Sn26g1000446/Sn28g1000753/Sn28g1000786/Sn29g1000082	22
BP	GO:0040034	regulation of development, heterochronic	62/5317	106/11878	0.00299081	0.0480536	0.04181	Sn01g1000515/Sn02g1001126/Sn02g1001297/Sn03g1000562/Sn04g1000165/Sn04g1000512/Sn05g1000346/Sn06g1000157/Sn06g1000270/Sn06g1000721/Sn06g1000747/Sn07g1000062/Sn07g1000203/Sn07g1000673/Sn07g1000872/Sn07g1000905/Sn07g1000967/Sn09g1000809/Sn10g1000081/Sn11g1000384/Sn11g1000473/Sn11g1000853/Sn12g1000495/Sn13g1000245/Sn13g1000292/Sn13g1000431/Sn15g1000347/Sn16g1000069/Sn17g1000065/Sn18g1000588/Sn18g1000…	62
BP	GO:0006090	pyruvate metabolic process	49/5317	81/11878	0.00309256	0.0493872	0.0429703	Sn01g1000102/Sn01g1000277/Sn01g1000363/Sn01g1000447/Sn03g1000445/Sn03g1000555/Sn03g1000561/Sn03g1000711/Sn04g1000765/Sn05g1000378/Sn06g1000202/Sn07g1000663/Sn07g1000910/Sn09g1000003/Sn09g1000389/Sn10g1000479/Sn11g1000845/Sn12g1000213/Sn12g1000217/Sn12g1000367/Sn13g1000574/Sn15g1000620/Sn15g1000998/Sn16g1000098/Sn18g1000622/Sn18g1001246/Sn19g1000181/Sn19g1000211/Sn19g1000500/Sn20g1000181/Sn21g1000…	49
CC	GO:0044391	ribosomal subunit	165/5374	221/11966	1.18e-19	4.82e-17	4.02e-17	Sn01g1000030/Sn01g1000234/Sn01g1000240/Sn01g1000285/Sn01g1000309/Sn01g1000347/Sn01g1000529/Sn01g1000581/Sn01g1000591/Sn01g1000752/Sn01g1000792/Sn02g1000016/Sn02g1000192/Sn02g1000194/Sn02g1000281/Sn02g1000649/Sn02g1000706/Sn02g1000853/Sn02g1000946/Sn02g1001243/Sn03g1000024/Sn03g1000060/Sn03g1000119/Sn03g1000271/Sn03g1000440/Sn03g1000692/Sn03g1000875/Sn04g1000142/Sn04g1000314/Sn04g1000346/Sn04g1000…	165
CC	GO:0042788	polysomal ribosome	87/5374	104/11966	2.78e-16	4.34e-14	3.62e-14	Sn01g1000030/Sn01g1000234/Sn01g1000240/Sn01g1000309/Sn01g1000581/Sn02g1000192/Sn02g1000194/Sn02g1000281/Sn02g1000649/Sn02g1000706/Sn02g1000853/Sn03g1000119/Sn03g1000271/Sn03g1000479/Sn03g1000692/Sn03g1000875/Sn04g1000314/Sn04g1000456/Sn04g1000801/Sn05g1000206/Sn05g1000624/Sn06g1000023/Sn06g1000177/Sn06g1000209/Sn07g1001073/Sn09g1000273/Sn10g1000536/Sn11g1000123/Sn11g1000217/Sn11g1000246/Sn11g1000…	87
CC	GO:0022626	cytosolic ribosome	180/5374	258/11966	3.17e-16	4.34e-14	3.62e-14	Sn01g1000030/Sn01g1000234/Sn01g1000240/Sn01g1000285/Sn01g1000309/Sn01g1000347/Sn01g1000529/Sn01g1000581/Sn01g1000591/Sn01g1000752/Sn01g1000792/Sn02g1000016/Sn02g1000192/Sn02g1000194/Sn02g1000281/Sn02g1000649/Sn02g1000706/Sn02g1000853/Sn03g1000024/Sn03g1000060/Sn03g1000119/Sn03g1000271/Sn03g1000440/Sn03g1000479/Sn03g1000692/Sn03g1000875/Sn04g1000142/Sn04g1000204/Sn04g1000314/Sn04g1000346/Sn04g1000…	180
CC	GO:0022625	cytosolic large ribosomal subunit	99/5374	125/11966	3.28e-15	3.36e-13	2.81e-13	Sn01g1000030/Sn01g1000309/Sn01g1000529/Sn01g1000581/Sn01g1000591/Sn01g1000792/Sn02g1000016/Sn02g1000853/Sn03g1000119/Sn03g1000440/Sn03g1000875/Sn04g1000314/Sn04g1000346/Sn04g1000403/Sn04g1000456/Sn04g1000620/Sn04g1000750/Sn04g1000801/Sn05g1000054/Sn05g1000154/Sn05g1000276/Sn05g1000624/Sn06g1000209/Sn06g1000329/Sn07g1001073/Sn09g1000273/Sn09g1000749/Sn09g1000944/Sn10g1000202/Sn10g1000263/Sn10g1000…	99
CC	GO:0005844	polysome	99/5374	126/11966	8.58e-15	7.03e-13	5.87e-13	Sn01g1000030/Sn01g1000234/Sn01g1000240/Sn01g1000309/Sn01g1000581/Sn02g1000192/Sn02g1000194/Sn02g1000281/Sn02g1000649/Sn02g1000706/Sn02g1000779/Sn02g1000850/Sn02g1000853/Sn03g1000119/Sn03g1000271/Sn03g1000479/Sn03g1000692/Sn03g1000875/Sn04g1000314/Sn04g1000456/Sn04g1000801/Sn05g1000206/Sn05g1000624/Sn06g1000023/Sn06g1000177/Sn06g1000209/Sn07g1001073/Sn09g1000273/Sn10g1000536/Sn10g1000635/Sn11g1000…	99
CC	GO:0015934	large ribosomal subunit	103/5374	138/11966	9.37e-13	6.41e-11	5.35e-11	Sn01g1000030/Sn01g1000309/Sn01g1000529/Sn01g1000581/Sn01g1000591/Sn01g1000792/Sn02g1000016/Sn02g1000853/Sn03g1000119/Sn03g1000440/Sn03g1000875/Sn04g1000314/Sn04g1000346/Sn04g1000366/Sn04g1000403/Sn04g1000456/Sn04g1000620/Sn04g1000750/Sn04g1000801/Sn05g1000054/Sn05g1000154/Sn05g1000276/Sn05g1000624/Sn06g1000209/Sn06g1000329/Sn07g1000611/Sn07g1001073/Sn09g1000273/Sn09g1000531/Sn09g1000749/Sn09g1000…	103
CC	GO:0005840	ribosome	193/5374	297/11966	1.45e-12	8.51e-11	7.1e-11	Sn01g1000030/Sn01g1000234/Sn01g1000240/Sn01g1000285/Sn01g1000309/Sn01g1000347/Sn01g1000529/Sn01g1000581/Sn01g1000591/Sn01g1000752/Sn01g1000792/Sn02g1000016/Sn02g1000192/Sn02g1000194/Sn02g1000281/Sn02g1000649/Sn02g1000706/Sn02g1000853/Sn02g1000946/Sn02g1001243/Sn03g1000024/Sn03g1000060/Sn03g1000119/Sn03g1000271/Sn03g1000410/Sn03g1000440/Sn03g1000479/Sn03g1000692/Sn03g1000875/Sn04g1000142/Sn04g1000…	193
CC	GO:0022627	cytosolic small ribosomal subunit	57/5374	69/11966	1.13e-10	5.77e-09	4.81e-09	Sn01g1000234/Sn01g1000240/Sn01g1000285/Sn01g1000347/Sn01g1000752/Sn02g1000192/Sn02g1000194/Sn02g1000281/Sn02g1000649/Sn02g1000706/Sn03g1000024/Sn03g1000060/Sn03g1000271/Sn03g1000692/Sn04g1000142/Sn06g1000023/Sn11g1000217/Sn11g1000246/Sn11g1000319/Sn11g1000726/Sn12g1000448/Sn12g1000450/Sn13g1000518/Sn15g1000025/Sn15g1000073/Sn15g1000307/Sn15g1000308/Sn15g1000826/Sn17g1000571/Sn17g1000675/Sn17g1000…	57
CC	GO:0015935	small ribosomal subunit	62/5374	83/11966	3.07e-08	1.4e-06	1.17e-06	Sn01g1000234/Sn01g1000240/Sn01g1000285/Sn01g1000347/Sn01g1000752/Sn02g1000192/Sn02g1000194/Sn02g1000281/Sn02g1000649/Sn02g1000706/Sn02g1000946/Sn02g1001243/Sn03g1000024/Sn03g1000060/Sn03g1000271/Sn03g1000692/Sn04g1000142/Sn06g1000023/Sn07g1000109/Sn07g1000387/Sn11g1000217/Sn11g1000246/Sn11g1000319/Sn11g1000726/Sn12g1000448/Sn12g1000450/Sn13g1000518/Sn15g1000025/Sn15g1000073/Sn15g1000307/Sn15g1000…	62
CC	GO:0035770	ribonucleoprotein granule	76/5374	111/11966	4.14e-07	1.54e-05	1.29e-05	Sn01g1000037/Sn01g1000329/Sn01g1000826/Sn01g1000852/Sn02g1000017/Sn02g1000731/Sn02g1000750/Sn02g1000850/Sn02g1000898/Sn02g1001143/Sn03g1000050/Sn03g1000258/Sn03g1000291/Sn03g1000301/Sn03g1000413/Sn03g1000423/Sn03g1000732/Sn03g1000758/Sn04g1000015/Sn04g1000371/Sn04g1000400/Sn05g1000362/Sn06g1000037/Sn07g1000368/Sn07g1000713/Sn08g1000099/Sn09g1000105/Sn09g1000293/Sn09g1000698/Sn10g1000371/Sn10g1000…	76
CC	GO:0036464	cytoplasmic ribonucleoprotein granule	76/5374	111/11966	4.14e-07	1.54e-05	1.29e-05	Sn01g1000037/Sn01g1000329/Sn01g1000826/Sn01g1000852/Sn02g1000017/Sn02g1000731/Sn02g1000750/Sn02g1000850/Sn02g1000898/Sn02g1001143/Sn03g1000050/Sn03g1000258/Sn03g1000291/Sn03g1000301/Sn03g1000413/Sn03g1000423/Sn03g1000732/Sn03g1000758/Sn04g1000015/Sn04g1000371/Sn04g1000400/Sn05g1000362/Sn06g1000037/Sn07g1000368/Sn07g1000713/Sn08g1000099/Sn09g1000105/Sn09g1000293/Sn09g1000698/Sn10g1000371/Sn10g1000…	76
CC	GO:0031300	intrinsic component of organelle membrane	110/5374	175/11966	1.15e-06	3.93e-05	3.28e-05	Sn01g1000102/Sn01g1000228/Sn01g1000821/Sn02g1000010/Sn02g1000695/Sn02g1000871/Sn02g1000960/Sn02g1000969/Sn03g1000332/Sn03g1000411/Sn03g1000584/Sn04g1000149/Sn04g1000239/Sn04g1000255/Sn04g1000559/Sn04g1000786/Sn04g1000857/Sn05g1000288/Sn05g1000290/Sn05g1000375/Sn05g1000540/Sn06g1000294/Sn06g1000481/Sn06g1000600/Sn07g1000331/Sn07g1000660/Sn08g1000036/Sn09g1000300/Sn09g1000389/Sn10g1000075/Sn10g1000…	110
CC	GO:0031301	integral component of organelle membrane	106/5374	168/11966	1.38e-06	4.35e-05	3.63e-05	Sn01g1000102/Sn01g1000228/Sn01g1000821/Sn02g1000010/Sn02g1000695/Sn02g1000871/Sn02g1000960/Sn02g1000969/Sn03g1000332/Sn03g1000411/Sn03g1000584/Sn04g1000239/Sn04g1000255/Sn04g1000559/Sn04g1000786/Sn04g1000857/Sn05g1000288/Sn05g1000375/Sn05g1000540/Sn06g1000294/Sn06g1000481/Sn06g1000600/Sn07g1000331/Sn07g1000660/Sn08g1000036/Sn09g1000300/Sn09g1000389/Sn10g1000075/Sn10g1000528/Sn11g1000501/Sn11g1000…	106
CC	GO:0000786	nucleosome	19/5374	20/11966	2.8e-06	8.2e-05	6.84e-05	Sn02g1000628/Sn04g1000832/Sn06g1000429/Sn07g1000901/Sn10g1000669/Sn10g1000753/Sn14g1000570/Sn15g1000505/Sn18g1001431/Sn18g1001566/Sn19g1000498/Sn20g1000428/Sn24g1000276/Sn24g1000842/Sn25g1000737/Sn26g1000649/Sn26g1000722/Sn27g1000460/Sn28g1001051	19
CC	GO:0010494	cytoplasmic stress granule	45/5374	62/11966	8.94e-06	0.000244367	0.000203901	Sn01g1000037/Sn01g1000329/Sn01g1000826/Sn01g1000852/Sn02g1000750/Sn02g1000850/Sn02g1000898/Sn02g1001143/Sn03g1000050/Sn03g1000413/Sn03g1000423/Sn03g1000758/Sn04g1000371/Sn04g1000400/Sn07g1000368/Sn07g1000713/Sn09g1000293/Sn10g1000371/Sn10g1000559/Sn11g1000392/Sn11g1000721/Sn14g1000291/Sn15g1000468/Sn15g1000863/Sn17g1000207/Sn17g1000459/Sn18g1001059/Sn18g1001319/Sn18g1001505/Sn21g1000466/Sn21g1000…	45
CC	GO:0019774	proteasome core complex, beta-subunit complex	19/5374	21/11966	1.69e-05	0.000433067	0.000361352	Sn02g1001197/Sn07g1000142/Sn10g1000143/Sn12g1000020/Sn12g1000043/Sn13g1000216/Sn14g1000406/Sn15g1000374/Sn17g1000156/Sn18g1000150/Sn18g1000445/Sn19g1000809/Sn23g1001033/Sn24g1000688/Sn25g1000172/Sn25g1000465/Sn26g1000100/Sn26g1000531/Sn28g1000863	19
CC	GO:0098800	inner mitochondrial membrane protein complex	65/5374	100/11966	3.85e-05	0.000929268	0.000775384	Sn01g1000143/Sn01g1000349/Sn01g1000821/Sn02g1000041/Sn02g1000863/Sn03g1000279/Sn03g1000300/Sn03g1000411/Sn04g1000239/Sn05g1000207/Sn05g1000208/Sn05g1000375/Sn06g1000379/Sn06g1000553/Sn07g1001081/Sn07g1001082/Sn09g1000095/Sn09g1000222/Sn09g1000301/Sn09g1000533/Sn10g1000582/Sn10g1000647/Sn10g1000780/Sn11g1000006/Sn11g1000533/Sn11g1000788/Sn12g1000292/Sn12g1000396/Sn12g1000500/Sn15g1000008/Sn15g1000…	65
CC	GO:0019866	organelle inner membrane	167/5374	299/11966	7.79e-05	0.0017744	0.00148056	Sn01g1000143/Sn01g1000296/Sn01g1000303/Sn01g1000349/Sn01g1000648/Sn01g1000755/Sn01g1000821/Sn02g1000041/Sn02g1000104/Sn02g1000411/Sn02g1000843/Sn02g1000863/Sn02g1001293/Sn03g1000279/Sn03g1000300/Sn03g1000342/Sn03g1000411/Sn03g1000765/Sn03g1000873/Sn04g1000239/Sn04g1000255/Sn04g1000256/Sn04g1000428/Sn05g1000207/Sn05g1000208/Sn05g1000299/Sn05g1000375/Sn05g1000402/Sn05g1000571/Sn05g1000598/Sn06g1000…	167
CC	GO:0031966	mitochondrial membrane	150/5374	267/11966	0.0001211	0.00261321	0.00218047	Sn01g1000102/Sn01g1000143/Sn01g1000296/Sn01g1000303/Sn01g1000349/Sn01g1000755/Sn01g1000821/Sn02g1000041/Sn02g1000863/Sn03g1000279/Sn03g1000300/Sn03g1000342/Sn03g1000411/Sn03g1000765/Sn04g1000239/Sn04g1000255/Sn04g1000256/Sn04g1000857/Sn05g1000207/Sn05g1000208/Sn05g1000299/Sn05g1000375/Sn05g1000571/Sn06g1000118/Sn06g1000294/Sn06g1000379/Sn06g1000481/Sn06g1000553/Sn07g1000514/Sn07g1000555/Sn07g1000…	150
CC	GO:0005743	mitochondrial inner membrane	130/5374	228/11966	0.000140346	0.00287709	0.00240065	Sn01g1000143/Sn01g1000296/Sn01g1000303/Sn01g1000349/Sn01g1000755/Sn01g1000821/Sn02g1000041/Sn02g1000863/Sn03g1000279/Sn03g1000300/Sn03g1000342/Sn03g1000411/Sn03g1000765/Sn04g1000239/Sn04g1000255/Sn04g1000256/Sn05g1000207/Sn05g1000208/Sn05g1000299/Sn05g1000375/Sn05g1000571/Sn06g1000118/Sn06g1000379/Sn06g1000481/Sn06g1000553/Sn07g1000514/Sn07g1000555/Sn07g1000617/Sn07g1000845/Sn07g1000875/Sn07g1000…	130
CC	GO:0046658	anchored component of plasma membrane	83/5374	137/11966	0.00015041	0.00293658	0.00245029	Sn01g1000477/Sn02g1000284/Sn02g1000303/Sn02g1000374/Sn02g1000415/Sn03g1000059/Sn03g1000150/Sn03g1000520/Sn03g1000568/Sn04g1000306/Sn04g1000721/Sn04g1000770/Sn05g1000041/Sn05g1000210/Sn05g1000232/Sn06g1000008/Sn06g1000410/Sn06g1000479/Sn06g1000710/Sn07g1000878/Sn10g1000433/Sn10g1000503/Sn10g1000615/Sn11g1000116/Sn11g1000730/Sn12g1000149/Sn13g1000082/Sn13g1000516/Sn15g1000018/Sn15g1000141/Sn15g1000…	83
CC	GO:0005667	transcription regulator complex	94/5374	159/11966	0.000202873	0.0036649	0.003058	Sn01g1000641/Sn01g1000642/Sn01g1000765/Sn01g1000886/Sn02g1000130/Sn02g1000229/Sn02g1000438/Sn02g1000492/Sn03g1000417/Sn03g1000570/Sn04g1000096/Sn04g1000512/Sn05g1000387/Sn06g1000378/Sn06g1000388/Sn07g1000352/Sn07g1000811/Sn10g1000169/Sn10g1000233/Sn10g1000479/Sn10g1000488/Sn10g1000634/Sn11g1000038/Sn11g1000086/Sn11g1000100/Sn11g1000588/Sn11g1000635/Sn11g1000684/Sn11g1000749/Sn12g1000510/Sn12g1000…	94
CC	GO:1990351	transporter complex	41/5374	60/11966	0.000205592	0.0036649	0.003058	Sn01g1000349/Sn02g1000041/Sn02g1000863/Sn03g1000279/Sn03g1000300/Sn05g1000207/Sn05g1000208/Sn06g1000553/Sn09g1000095/Sn09g1000222/Sn09g1000301/Sn10g1000582/Sn10g1000780/Sn11g1000533/Sn11g1000788/Sn12g1000292/Sn12g1000311/Sn12g1000396/Sn12g1000500/Sn13g1000526/Sn15g1000657/Sn15g1000955/Sn16g1000075/Sn16g1000731/Sn18g1001235/Sn18g1001346/Sn18g1001539/Sn19g1000673/Sn20g1000581/Sn21g1000965/Sn22g1000…	41
CC	GO:0016607	nuclear speck	78/5374	129/11966	0.000256593	0.00438347	0.00365758	Sn01g1000274/Sn02g1000229/Sn02g1000671/Sn02g1000737/Sn02g1000821/Sn03g1000610/Sn03g1000740/Sn03g1000848/Sn04g1000096/Sn04g1000587/Sn04g1000621/Sn05g1000255/Sn05g1000313/Sn06g1000228/Sn06g1000435/Sn06g1000571/Sn06g1000600/Sn07g1000144/Sn07g1001054/Sn09g1000164/Sn10g1000169/Sn10g1000500/Sn10g1000547/Sn10g1000612/Sn10g1000631/Sn11g1000285/Sn13g1000185/Sn13g1000397/Sn13g1000406/Sn13g1000560/Sn13g1000…	78
CC	GO:1902495	transmembrane transporter complex	39/5374	57/11966	0.000280617	0.00460212	0.00384002	Sn01g1000349/Sn02g1000041/Sn02g1000863/Sn03g1000279/Sn05g1000207/Sn05g1000208/Sn06g1000553/Sn09g1000095/Sn09g1000222/Sn09g1000301/Sn10g1000582/Sn10g1000780/Sn11g1000533/Sn11g1000788/Sn12g1000292/Sn12g1000396/Sn12g1000500/Sn13g1000526/Sn15g1000657/Sn15g1000955/Sn16g1000075/Sn16g1000731/Sn18g1001235/Sn18g1001346/Sn18g1001539/Sn19g1000673/Sn20g1000581/Sn21g1000965/Sn22g1000241/Sn22g1000387/Sn22g1000…	39
CC	GO:0005801	cis-Golgi network	20/5374	25/11966	0.000363719	0.00573558	0.00478578	Sn01g1000301/Sn03g1000495/Sn04g1000691/Sn07g1000224/Sn11g1000045/Sn12g1000127/Sn13g1000098/Sn15g1000076/Sn15g1000696/Sn15g1000965/Sn16g1000007/Sn19g1000790/Sn20g1000702/Sn21g1000053/Sn21g1000715/Sn21g1000977/Sn22g1000861/Sn24g1000717/Sn27g1000758/Sn29g1000532	20
CC	GO:0030133	transport vesicle	34/5374	49/11966	0.000456661	0.00693448	0.00578615	Sn02g1000173/Sn03g1000495/Sn03g1000515/Sn04g1000029/Sn04g1000383/Sn04g1000691/Sn04g1000713/Sn05g1000087/Sn05g1000520/Sn08g1000293/Sn09g1000922/Sn10g1000335/Sn12g1000079/Sn12g1000127/Sn13g1000098/Sn13g1000176/Sn13g1000338/Sn14g1000263/Sn15g1000354/Sn16g1000335/Sn16g1000534/Sn17g1000692/Sn18g1000370/Sn21g1000448/Sn22g1000861/Sn22g1000871/Sn22g1001027/Sn23g1000057/Sn23g1000387/Sn24g1000023/Sn24g1000…	34
CC	GO:0005740	mitochondrial envelope	155/5374	283/11966	0.000476299	0.00697438	0.00581945	Sn01g1000102/Sn01g1000143/Sn01g1000296/Sn01g1000303/Sn01g1000349/Sn01g1000755/Sn01g1000821/Sn02g1000041/Sn02g1000863/Sn03g1000279/Sn03g1000300/Sn03g1000342/Sn03g1000411/Sn03g1000765/Sn04g1000239/Sn04g1000255/Sn04g1000256/Sn04g1000857/Sn05g1000207/Sn05g1000208/Sn05g1000299/Sn05g1000375/Sn05g1000571/Sn06g1000118/Sn06g1000294/Sn06g1000379/Sn06g1000481/Sn06g1000553/Sn07g1000028/Sn07g1000514/Sn07g1000…	155
CC	GO:0071458	integral component of cytoplasmic side of endoplasmic reticulum membrane	12/5374	13/11966	0.000509387	0.00720167	0.0060091	Sn02g1000695/Sn05g1000540/Sn10g1000075/Sn15g1000345/Sn16g1000317/Sn16g1000361/Sn18g1000083/Sn21g1000458/Sn22g1000555/Sn25g1000185/Sn26g1000380/Sn28g1000721	12
CC	GO:0005839	proteasome core complex	31/5374	44/11966	0.000534545	0.00730544	0.00609568	Sn02g1001094/Sn02g1001197/Sn06g1000177/Sn07g1000142/Sn07g1000227/Sn10g1000143/Sn11g1000024/Sn11g1000873/Sn12g1000020/Sn12g1000043/Sn13g1000216/Sn14g1000406/Sn15g1000045/Sn15g1000374/Sn17g1000156/Sn17g1000258/Sn18g1000150/Sn18g1000445/Sn18g1001524/Sn19g1000154/Sn19g1000809/Sn20g1000138/Sn21g1000024/Sn23g1001033/Sn24g1000688/Sn25g1000172/Sn25g1000465/Sn26g1000100/Sn26g1000531/Sn27g1000125/Sn28g1000…	31
CC	GO:0005798	Golgi-associated vesicle	41/5374	62/11966	0.000597508	0.00790253	0.0065939	Sn01g1000301/Sn01g1000730/Sn02g1000173/Sn02g1000695/Sn03g1000014/Sn03g1000067/Sn03g1000495/Sn04g1000383/Sn04g1000691/Sn05g1000520/Sn07g1000252/Sn08g1000080/Sn09g1000727/Sn10g1000075/Sn11g1000555/Sn12g1000079/Sn12g1000127/Sn13g1000098/Sn13g1000176/Sn15g1000345/Sn16g1000317/Sn16g1000335/Sn17g1000281/Sn17g1000692/Sn18g1000083/Sn19g1000944/Sn20g1000797/Sn21g1000458/Sn21g1000695/Sn22g1000016/Sn22g1000…	41
CC	GO:0005744	TIM23 mitochondrial import inner membrane translocase complex	19/5374	24/11966	0.000655822	0.00839811	0.00700741	Sn01g1000821/Sn03g1000411/Sn04g1000239/Sn05g1000375/Sn06g1000379/Sn10g1000647/Sn11g1000006/Sn15g1000008/Sn15g1000391/Sn16g1000096/Sn18g1000934/Sn18g1001413/Sn19g1000446/Sn20g1000372/Sn21g1000001/Sn21g1000408/Sn22g1000783/Sn27g1000513/Sn28g1000313	19
CC	GO:0005747	mitochondrial respiratory chain complex I	33/5374	48/11966	0.000716911	0.00839811	0.00700741	Sn01g1000349/Sn02g1000041/Sn02g1000863/Sn03g1000279/Sn05g1000207/Sn05g1000208/Sn09g1000095/Sn09g1000222/Sn09g1000301/Sn10g1000582/Sn10g1000780/Sn11g1000533/Sn11g1000788/Sn12g1000292/Sn12g1000396/Sn12g1000500/Sn15g1000657/Sn15g1000955/Sn16g1000075/Sn16g1000731/Sn18g1001235/Sn18g1001346/Sn18g1001539/Sn21g1000965/Sn22g1000241/Sn22g1000387/Sn22g1000701/Sn23g1000272/Sn23g1000379/Sn23g1000512/Sn26g1000…	33
CC	GO:0030964	NADH dehydrogenase complex	33/5374	48/11966	0.000716911	0.00839811	0.00700741	Sn01g1000349/Sn02g1000041/Sn02g1000863/Sn03g1000279/Sn05g1000207/Sn05g1000208/Sn09g1000095/Sn09g1000222/Sn09g1000301/Sn10g1000582/Sn10g1000780/Sn11g1000533/Sn11g1000788/Sn12g1000292/Sn12g1000396/Sn12g1000500/Sn15g1000657/Sn15g1000955/Sn16g1000075/Sn16g1000731/Sn18g1001235/Sn18g1001346/Sn18g1001539/Sn21g1000965/Sn22g1000241/Sn22g1000387/Sn22g1000701/Sn23g1000272/Sn23g1000379/Sn23g1000512/Sn26g1000…	33
CC	GO:0045271	respiratory chain complex I	33/5374	48/11966	0.000716911	0.00839811	0.00700741	Sn01g1000349/Sn02g1000041/Sn02g1000863/Sn03g1000279/Sn05g1000207/Sn05g1000208/Sn09g1000095/Sn09g1000222/Sn09g1000301/Sn10g1000582/Sn10g1000780/Sn11g1000533/Sn11g1000788/Sn12g1000292/Sn12g1000396/Sn12g1000500/Sn15g1000657/Sn15g1000955/Sn16g1000075/Sn16g1000731/Sn18g1001235/Sn18g1001346/Sn18g1001539/Sn21g1000965/Sn22g1000241/Sn22g1000387/Sn22g1000701/Sn23g1000272/Sn23g1000379/Sn23g1000512/Sn26g1000…	33
CC	GO:0005746	mitochondrial respirasome	39/5374	59/11966	0.000817535	0.00882077	0.00736008	Sn01g1000143/Sn01g1000349/Sn02g1000041/Sn02g1000863/Sn03g1000279/Sn05g1000207/Sn05g1000208/Sn06g1000553/Sn09g1000095/Sn09g1000222/Sn09g1000301/Sn09g1000533/Sn10g1000582/Sn10g1000780/Sn11g1000533/Sn11g1000788/Sn12g1000292/Sn12g1000396/Sn12g1000500/Sn15g1000657/Sn15g1000955/Sn16g1000075/Sn16g1000731/Sn18g1001235/Sn18g1001346/Sn18g1001539/Sn19g1000673/Sn20g1000581/Sn21g1000965/Sn22g1000241/Sn22g1000…	39
CC	GO:0070469	respirasome	39/5374	59/11966	0.000817535	0.00882077	0.00736008	Sn01g1000143/Sn01g1000349/Sn02g1000041/Sn02g1000863/Sn03g1000279/Sn05g1000207/Sn05g1000208/Sn06g1000553/Sn09g1000095/Sn09g1000222/Sn09g1000301/Sn09g1000533/Sn10g1000582/Sn10g1000780/Sn11g1000533/Sn11g1000788/Sn12g1000292/Sn12g1000396/Sn12g1000500/Sn15g1000657/Sn15g1000955/Sn16g1000075/Sn16g1000731/Sn18g1001235/Sn18g1001346/Sn18g1001539/Sn19g1000673/Sn20g1000581/Sn21g1000965/Sn22g1000241/Sn22g1000…	39
CC	GO:0098803	respiratory chain complex	39/5374	59/11966	0.000817535	0.00882077	0.00736008	Sn01g1000143/Sn01g1000349/Sn02g1000041/Sn02g1000863/Sn03g1000279/Sn05g1000207/Sn05g1000208/Sn06g1000553/Sn09g1000095/Sn09g1000222/Sn09g1000301/Sn09g1000533/Sn10g1000582/Sn10g1000780/Sn11g1000533/Sn11g1000788/Sn12g1000292/Sn12g1000396/Sn12g1000500/Sn15g1000657/Sn15g1000955/Sn16g1000075/Sn16g1000731/Sn18g1001235/Sn18g1001346/Sn18g1001539/Sn19g1000673/Sn20g1000581/Sn21g1000965/Sn22g1000241/Sn22g1000…	39
CC	GO:0031225	anchored component of membrane	94/5374	164/11966	0.000880021	0.0092515	0.00771948	Sn01g1000477/Sn02g1000284/Sn02g1000303/Sn02g1000374/Sn02g1000415/Sn03g1000059/Sn03g1000150/Sn03g1000520/Sn03g1000568/Sn04g1000306/Sn04g1000721/Sn04g1000770/Sn05g1000041/Sn05g1000210/Sn05g1000232/Sn06g1000008/Sn06g1000221/Sn06g1000343/Sn06g1000410/Sn06g1000479/Sn06g1000710/Sn07g1000878/Sn10g1000433/Sn10g1000503/Sn10g1000615/Sn11g1000116/Sn11g1000721/Sn11g1000730/Sn12g1000149/Sn13g1000082/Sn13g1000…	94
CC	GO:0000792	heterochromatin	20/5374	26/11966	0.000909532	0.0093227	0.00777889	Sn02g1000226/Sn02g1000387/Sn03g1000098/Sn03g1000653/Sn05g1000214/Sn05g1000471/Sn11g1000306/Sn15g1000427/Sn16g1000173/Sn16g1000720/Sn17g1000644/Sn21g1000365/Sn22g1000099/Sn22g1000328/Sn22g1001019/Sn23g1000417/Sn23g1000782/Sn26g1000279/Sn28g1000182/Sn28g1000372	20
CC	GO:0000502	proteasome complex	55/5374	89/11966	0.000961504	0.00961504	0.00802282	Sn01g1000696/Sn02g1000101/Sn02g1001094/Sn02g1001197/Sn04g1000050/Sn04g1000535/Sn05g1000274/Sn05g1000278/Sn05g1000586/Sn06g1000177/Sn07g1000142/Sn07g1000227/Sn09g1000613/Sn10g1000143/Sn11g1000024/Sn11g1000762/Sn11g1000873/Sn12g1000020/Sn12g1000043/Sn12g1000603/Sn13g1000216/Sn13g1000594/Sn14g1000406/Sn15g1000045/Sn15g1000068/Sn15g1000374/Sn16g1000189/Sn16g1000207/Sn17g1000156/Sn17g1000258/Sn17g1000…	55
CC	GO:0000500	RNA polymerase I upstream activating factor complex	13/5374	15/11966	0.00107518	0.0104958	0.00875774	Sn06g1000378/Sn06g1000388/Sn10g1000233/Sn14g1000149/Sn15g1000103/Sn15g1000834/Sn18g1000241/Sn19g1000444/Sn20g1000370/Sn20g1000383/Sn21g1000096/Sn21g1000805/Sn27g1000514	13
CC	GO:0005849	mRNA cleavage factor complex	18/5374	23/11966	0.00117142	0.0111694	0.00931978	Sn01g1000779/Sn04g1000371/Sn05g1000151/Sn06g1000805/Sn10g1000286/Sn10g1000360/Sn16g1000702/Sn18g1000326/Sn18g1000360/Sn18g1000983/Sn24g1000382/Sn25g1000256/Sn25g1000843/Sn26g1000156/Sn26g1000808/Sn27g1000928/Sn28g1000143/Sn28g1001129	18
CC	GO:0098798	mitochondrial protein-containing complex	76/5374	130/11966	0.00123857	0.0115413	0.00963006	Sn01g1000143/Sn01g1000303/Sn01g1000349/Sn01g1000821/Sn02g1000041/Sn02g1000863/Sn03g1000279/Sn03g1000300/Sn03g1000411/Sn04g1000239/Sn05g1000161/Sn05g1000207/Sn05g1000208/Sn05g1000375/Sn06g1000379/Sn06g1000553/Sn07g1001081/Sn07g1001082/Sn09g1000095/Sn09g1000222/Sn09g1000301/Sn09g1000531/Sn09g1000533/Sn10g1000279/Sn10g1000582/Sn10g1000647/Sn10g1000780/Sn11g1000006/Sn11g1000533/Sn11g1000788/Sn12g1000…	76
CC	GO:0000785	chromatin	114/5374	207/11966	0.00195113	0.0177465	0.0148077	Sn01g1000139/Sn01g1000214/Sn01g1000641/Sn01g1000642/Sn02g1000226/Sn02g1000387/Sn02g1000628/Sn02g1000779/Sn02g1001187/Sn02g1001249/Sn03g1000098/Sn03g1000254/Sn03g1000255/Sn03g1000570/Sn03g1000621/Sn03g1000653/Sn04g1000209/Sn04g1000822/Sn04g1000832/Sn05g1000214/Sn05g1000471/Sn05g1000669/Sn06g1000340/Sn06g1000429/Sn07g1000103/Sn07g1000152/Sn07g1000766/Sn07g1000901/Sn07g1001098/Sn07g1001103/Sn09g1000…	114
CC	GO:0098554	cytoplasmic side of endoplasmic reticulum membrane	12/5374	14/11966	0.00209543	0.0177465	0.0148077	Sn02g1000695/Sn05g1000540/Sn10g1000075/Sn15g1000345/Sn16g1000317/Sn16g1000361/Sn18g1000083/Sn21g1000458/Sn22g1000555/Sn25g1000185/Sn26g1000380/Sn28g1000721	12
CC	GO:0044815	DNA packaging complex	39/5374	61/11966	0.00210135	0.0177465	0.0148077	Sn01g1000139/Sn01g1000214/Sn02g1000628/Sn03g1000254/Sn03g1000255/Sn03g1000312/Sn04g1000832/Sn06g1000429/Sn07g1000901/Sn10g1000393/Sn10g1000453/Sn10g1000669/Sn10g1000753/Sn10g1000798/Sn11g1000292/Sn14g1000570/Sn15g1000440/Sn15g1000505/Sn18g1001168/Sn18g1001217/Sn18g1001431/Sn18g1001566/Sn18g1001583/Sn19g1000498/Sn20g1000428/Sn21g1000356/Sn22g1000221/Sn22g1000222/Sn24g1000276/Sn24g1000842/Sn25g1000…	39
CC	GO:0071556	integral component of lumenal side of endoplasmic reticulum membrane	10/5374	11/11966	0.00216421	0.0177465	0.0148077	Sn02g1000695/Sn10g1000075/Sn15g1000345/Sn16g1000317/Sn18g1000083/Sn21g1000458/Sn22g1000555/Sn25g1000185/Sn26g1000380/Sn28g1000721	10
CC	GO:0098553	lumenal side of endoplasmic reticulum membrane	10/5374	11/11966	0.00216421	0.0177465	0.0148077	Sn02g1000695/Sn10g1000075/Sn15g1000345/Sn16g1000317/Sn18g1000083/Sn21g1000458/Sn22g1000555/Sn25g1000185/Sn26g1000380/Sn28g1000721	10
CC	GO:0098576	lumenal side of membrane	10/5374	11/11966	0.00216421	0.0177465	0.0148077	Sn02g1000695/Sn10g1000075/Sn15g1000345/Sn16g1000317/Sn18g1000083/Sn21g1000458/Sn22g1000555/Sn25g1000185/Sn26g1000380/Sn28g1000721	10
CC	GO:0000322	storage vacuole	22/5374	31/11966	0.00299482	0.024076	0.0200891	Sn01g1000758/Sn01g1000863/Sn02g1001269/Sn02g1001281/Sn03g1000612/Sn04g1000813/Sn05g1000251/Sn07g1000072/Sn07g1000094/Sn14g1000299/Sn15g1000298/Sn16g1000629/Sn17g1000078/Sn18g1001001/Sn18g1001126/Sn21g1000265/Sn22g1000981/Sn24g1000826/Sn25g1000444/Sn25g1000518/Sn26g1000576/Sn28g1000906	22
CC	GO:1905368	peptidase complex	61/5374	104/11966	0.00322812	0.0254525	0.0212377	Sn01g1000696/Sn02g1000101/Sn02g1001094/Sn02g1001197/Sn03g1000417/Sn04g1000050/Sn04g1000535/Sn05g1000274/Sn05g1000278/Sn05g1000586/Sn06g1000177/Sn07g1000142/Sn07g1000227/Sn09g1000613/Sn10g1000143/Sn11g1000024/Sn11g1000140/Sn11g1000762/Sn11g1000873/Sn12g1000020/Sn12g1000043/Sn12g1000603/Sn13g1000216/Sn13g1000594/Sn14g1000406/Sn15g1000045/Sn15g1000068/Sn15g1000168/Sn15g1000374/Sn16g1000189/Sn16g1000…	61
CC	GO:0030660	Golgi-associated vesicle membrane	28/5374	42/11966	0.00362937	0.0280763	0.0234269	Sn01g1000730/Sn02g1000695/Sn03g1000495/Sn04g1000383/Sn04g1000691/Sn05g1000520/Sn07g1000252/Sn08g1000080/Sn09g1000727/Sn10g1000075/Sn12g1000079/Sn13g1000176/Sn15g1000345/Sn16g1000317/Sn16g1000335/Sn17g1000281/Sn18g1000083/Sn19g1000944/Sn20g1000797/Sn21g1000458/Sn22g1000555/Sn22g1000861/Sn23g1000057/Sn24g1000717/Sn25g1000185/Sn26g1000380/Sn27g1000883/Sn28g1000721	28
CC	GO:1905369	endopeptidase complex	55/5374	93/11966	0.00393081	0.0298451	0.0249028	Sn01g1000696/Sn02g1000101/Sn02g1001094/Sn02g1001197/Sn04g1000050/Sn04g1000535/Sn05g1000274/Sn05g1000278/Sn05g1000586/Sn06g1000177/Sn07g1000142/Sn07g1000227/Sn09g1000613/Sn10g1000143/Sn11g1000024/Sn11g1000762/Sn11g1000873/Sn12g1000020/Sn12g1000043/Sn12g1000603/Sn13g1000216/Sn13g1000594/Sn14g1000406/Sn15g1000045/Sn15g1000068/Sn15g1000374/Sn16g1000189/Sn16g1000207/Sn17g1000156/Sn17g1000258/Sn17g1000…	55
CC	GO:0032586	protein storage vacuole membrane	9/5374	10/11966	0.00441479	0.0329102	0.0274604	Sn03g1000612/Sn04g1000813/Sn05g1000251/Sn16g1000629/Sn22g1000981/Sn24g1000826/Sn25g1000518/Sn26g1000576/Sn28g1000906	9
CC	GO:0000326	protein storage vacuole	17/5374	23/11966	0.0046199	0.0332309	0.027728	Sn01g1000758/Sn02g1001281/Sn03g1000612/Sn04g1000813/Sn05g1000251/Sn07g1000072/Sn14g1000299/Sn15g1000298/Sn16g1000629/Sn17g1000078/Sn18g1001001/Sn21g1000265/Sn22g1000981/Sn24g1000826/Sn25g1000518/Sn26g1000576/Sn28g1000906	17
CC	GO:0005677	chromatin silencing complex	17/5374	23/11966	0.0046199	0.0332309	0.027728	Sn02g1000229/Sn04g1000096/Sn07g1000811/Sn10g1000169/Sn11g1000038/Sn11g1000588/Sn13g1000622/Sn14g1000028/Sn15g1000066/Sn15g1000719/Sn15g1000977/Sn17g1000642/Sn18g1000176/Sn21g1000801/Sn21g1000986/Sn23g1000418/Sn24g1000095	17
CC	GO:0031227	intrinsic component of endoplasmic reticulum membrane	49/5374	82/11966	0.004741	0.033514	0.0279642	Sn01g1000228/Sn02g1000010/Sn02g1000695/Sn03g1000584/Sn04g1000149/Sn04g1000559/Sn04g1000786/Sn05g1000288/Sn05g1000290/Sn05g1000540/Sn06g1000600/Sn10g1000075/Sn11g1000724/Sn12g1000237/Sn13g1000397/Sn13g1000532/Sn15g1000074/Sn15g1000345/Sn15g1000866/Sn16g1000010/Sn16g1000011/Sn16g1000192/Sn16g1000317/Sn16g1000361/Sn17g1000855/Sn18g1000083/Sn18g1000684/Sn19g1000718/Sn20g1000637/Sn21g1000035/Sn21g1000…	49
CC	GO:0000418	RNA polymerase IV complex	15/5374	20/11966	0.00625229	0.042724	0.035649	Sn02g1000125/Sn02g1001260/Sn05g1000471/Sn06g1000235/Sn07g1000084/Sn16g1000173/Sn17g1000745/Sn18g1000486/Sn18g1000575/Sn20g1000213/Sn26g1000026/Sn26g1000078/Sn28g1000030/Sn28g1000086/Sn28g1000372	15
CC	GO:0005852	eukaryotic translation initiation factor 3 complex	15/5374	20/11966	0.00625229	0.042724	0.035649	Sn02g1000101/Sn04g1000050/Sn04g1000404/Sn06g1000600/Sn10g1000694/Sn17g1000766/Sn18g1001462/Sn19g1000718/Sn20g1000637/Sn23g1000549/Sn24g1000045/Sn24g1000413/Sn25g1000441/Sn26g1000503/Sn26g1000506	15
CC	GO:0009574	preprophase band	19/5374	27/11966	0.00666871	0.0448225	0.0374	Sn02g1000479/Sn02g1000661/Sn02g1001244/Sn05g1000376/Sn06g1000381/Sn07g1000108/Sn12g1000150/Sn17g1000107/Sn19g1000448/Sn19g1000696/Sn20g1000374/Sn20g1000610/Sn22g1000318/Sn22g1000591/Sn23g1000125/Sn23g1000869/Sn27g1000512/Sn27g1000646/Sn29g1000237	19
MF	GO:0003735	structural constituent of ribosome	178/4520	247/10122	9.89e-19	6.38e-16	5.85e-16	Sn01g1000030/Sn01g1000234/Sn01g1000240/Sn01g1000285/Sn01g1000309/Sn01g1000347/Sn01g1000529/Sn01g1000581/Sn01g1000591/Sn01g1000752/Sn01g1000792/Sn02g1000016/Sn02g1000192/Sn02g1000194/Sn02g1000281/Sn02g1000649/Sn02g1000706/Sn02g1000853/Sn02g1000946/Sn02g1001243/Sn02g1001278/Sn03g1000024/Sn03g1000060/Sn03g1000119/Sn03g1000271/Sn03g1000440/Sn03g1000479/Sn03g1000692/Sn03g1000875/Sn04g1000142/Sn04g1000…	178
MF	GO:0003729	mRNA binding	244/4520	382/10122	1.08e-14	3.49e-12	3.2e-12	Sn01g1000030/Sn01g1000037/Sn01g1000236/Sn01g1000240/Sn01g1000285/Sn01g1000329/Sn01g1000347/Sn01g1000826/Sn01g1000852/Sn02g1000008/Sn02g1000101/Sn02g1000192/Sn02g1000194/Sn02g1000233/Sn02g1000281/Sn02g1000362/Sn02g1000501/Sn02g1000649/Sn02g1000671/Sn02g1000706/Sn02g1000731/Sn02g1000821/Sn02g1000850/Sn02g1000853/Sn02g1001163/Sn03g1000024/Sn03g1000050/Sn03g1000258/Sn03g1000301/Sn03g1000329/Sn03g1000…	244
MF	GO:0005198	structural molecule activity	209/4520	330/10122	3.17e-12	6.57e-10	6.03e-10	Sn01g1000030/Sn01g1000234/Sn01g1000240/Sn01g1000285/Sn01g1000309/Sn01g1000347/Sn01g1000529/Sn01g1000581/Sn01g1000591/Sn01g1000752/Sn01g1000792/Sn02g1000016/Sn02g1000192/Sn02g1000194/Sn02g1000233/Sn02g1000281/Sn02g1000362/Sn02g1000612/Sn02g1000649/Sn02g1000692/Sn02g1000706/Sn02g1000853/Sn02g1000946/Sn02g1001243/Sn02g1001259/Sn02g1001278/Sn03g1000024/Sn03g1000060/Sn03g1000119/Sn03g1000271/Sn03g1000…	209
MF	GO:0001067	transcription regulatory region nucleic acid binding	248/4520	404/10122	4.08e-12	6.57e-10	6.03e-10	Sn01g1000134/Sn01g1000197/Sn01g1000334/Sn01g1000505/Sn01g1000595/Sn01g1000615/Sn01g1000641/Sn01g1000642/Sn01g1000765/Sn01g1000798/Sn01g1000886/Sn02g1000130/Sn02g1000333/Sn02g1000441/Sn02g1000492/Sn02g1000517/Sn02g1000565/Sn02g1000835/Sn02g1000888/Sn02g1001249/Sn02g1001331/Sn03g1000047/Sn03g1000417/Sn03g1000436/Sn03g1000553/Sn03g1000730/Sn03g1000843/Sn03g1000862/Sn04g1000347/Sn04g1000426/Sn04g1000…	248
MF	GO:0000981	DNA-binding transcription factor activity, RNA polymerase II-specific	106/4520	166/10122	4.08e-07	3.77e-05	3.46e-05	Sn01g1000197/Sn01g1000334/Sn01g1000505/Sn01g1000765/Sn01g1000886/Sn02g1000333/Sn02g1000492/Sn02g1000888/Sn02g1001331/Sn03g1000047/Sn04g1000174/Sn04g1000442/Sn04g1000512/Sn05g1000028/Sn05g1000387/Sn06g1000113/Sn06g1000542/Sn06g1000762/Sn07g1000025/Sn07g1000338/Sn07g1000452/Sn07g1000826/Sn08g1000175/Sn08g1000224/Sn08g1000334/Sn09g1000017/Sn09g1000221/Sn09g1000517/Sn09g1000571/Sn09g1000684/Sn09g1000…	106
MF	GO:0001216	DNA-binding transcription activator activity	55/4520	75/10122	4.1e-07	3.77e-05	3.46e-05	Sn01g1000765/Sn01g1000886/Sn02g1000492/Sn02g1001331/Sn04g1000174/Sn04g1000512/Sn05g1000387/Sn06g1000542/Sn06g1000762/Sn07g1000025/Sn07g1000452/Sn09g1000221/Sn10g1000488/Sn11g1000088/Sn11g1000100/Sn11g1000635/Sn11g1000680/Sn11g1000749/Sn12g1000510/Sn14g1000547/Sn15g1000118/Sn15g1000771/Sn15g1000816/Sn15g1000986/Sn17g1000015/Sn18g1000563/Sn18g1000570/Sn18g1000729/Sn18g1001095/Sn18g1001252/Sn19g1000…	55
MF	GO:0001228	DNA-binding transcription activator activity, RNA polymerase II-specific	55/4520	75/10122	4.1e-07	3.77e-05	3.46e-05	Sn01g1000765/Sn01g1000886/Sn02g1000492/Sn02g1001331/Sn04g1000174/Sn04g1000512/Sn05g1000387/Sn06g1000542/Sn06g1000762/Sn07g1000025/Sn07g1000452/Sn09g1000221/Sn10g1000488/Sn11g1000088/Sn11g1000100/Sn11g1000635/Sn11g1000680/Sn11g1000749/Sn12g1000510/Sn14g1000547/Sn15g1000118/Sn15g1000771/Sn15g1000816/Sn15g1000986/Sn17g1000015/Sn18g1000563/Sn18g1000570/Sn18g1000729/Sn18g1001095/Sn18g1001252/Sn19g1000…	55
MF	GO:0061630	ubiquitin protein ligase activity	169/4520	289/10122	1.18e-06	9.5e-05	8.71e-05	Sn01g1000136/Sn01g1000220/Sn01g1000343/Sn01g1000451/Sn01g1000478/Sn02g1000019/Sn02g1000407/Sn02g1000533/Sn02g1000945/Sn02g1000954/Sn02g1001008/Sn03g1000328/Sn03g1000349/Sn03g1000502/Sn03g1000509/Sn03g1000607/Sn04g1000231/Sn04g1000409/Sn04g1000540/Sn04g1000707/Sn05g1000055/Sn05g1000146/Sn05g1000157/Sn05g1000255/Sn05g1000313/Sn05g1000406/Sn05g1000436/Sn05g1000510/Sn06g1000127/Sn06g1000358/Sn06g1000…	169
MF	GO:0000156	phosphorelay response regulator activity	28/4520	33/10122	2.16e-06	0.000155	0.000142163	Sn01g1000472/Sn02g1000128/Sn02g1000157/Sn02g1000352/Sn04g1000063/Sn04g1000260/Sn08g1000250/Sn08g1000261/Sn09g1000868/Sn09g1000882/Sn10g1000285/Sn12g1000269/Sn13g1000027/Sn14g1000227/Sn14g1000536/Sn15g1000332/Sn17g1000508/Sn17g1000711/Sn17g1000742/Sn18g1000560/Sn23g1000250/Sn23g1000483/Sn23g1000568/Sn23g1000697/Sn24g1000060/Sn24g1000184/Sn26g1000036/Sn28g1000041	28
MF	GO:0061659	ubiquitin-like protein ligase activity	170/4520	294/10122	2.89e-06	0.000186393	0.000170955	Sn01g1000136/Sn01g1000217/Sn01g1000220/Sn01g1000343/Sn01g1000451/Sn01g1000478/Sn02g1000019/Sn02g1000407/Sn02g1000533/Sn02g1000945/Sn02g1000954/Sn02g1001008/Sn03g1000328/Sn03g1000349/Sn03g1000502/Sn03g1000509/Sn03g1000607/Sn04g1000231/Sn04g1000409/Sn04g1000540/Sn04g1000707/Sn05g1000055/Sn05g1000146/Sn05g1000157/Sn05g1000255/Sn05g1000313/Sn05g1000406/Sn05g1000436/Sn05g1000510/Sn06g1000127/Sn06g1000…	170
MF	GO:1990837	sequence-specific double-stranded DNA binding	108/4520	181/10122	3.01e-05	0.00176355	0.00161748	Sn01g1000134/Sn01g1000334/Sn01g1000720/Sn01g1000765/Sn01g1000886/Sn02g1000130/Sn02g1000169/Sn02g1000492/Sn02g1000517/Sn02g1000565/Sn02g1001331/Sn03g1000047/Sn04g1000072/Sn04g1000426/Sn04g1000512/Sn04g1000579/Sn05g1000260/Sn05g1000387/Sn06g1000171/Sn06g1000542/Sn06g1000687/Sn06g1000762/Sn07g1000025/Sn07g1000452/Sn07g1000771/Sn09g1000221/Sn09g1000440/Sn10g1000139/Sn10g1000224/Sn10g1000266/Sn10g1000…	108
MF	GO:0003682	chromatin binding	96/4520	160/10122	6.05e-05	0.00325123	0.00298196	Sn01g1000059/Sn01g1000139/Sn01g1000765/Sn01g1000810/Sn01g1000886/Sn02g1000233/Sn02g1000362/Sn02g1000492/Sn02g1001104/Sn03g1000585/Sn04g1000512/Sn04g1000787/Sn05g1000387/Sn06g1000019/Sn06g1000171/Sn06g1000340/Sn07g1000901/Sn07g1001098/Sn07g1001103/Sn09g1000333/Sn09g1000334/Sn10g1000001/Sn10g1000071/Sn10g1000334/Sn10g1000453/Sn10g1000488/Sn10g1000500/Sn10g1000753/Sn11g1000038/Sn11g1000091/Sn11g1000…	96
MF	GO:0000976	transcription cis-regulatory region binding	90/4520	149/10122	7.19e-05	0.00356588	0.00327054	Sn01g1000134/Sn01g1000334/Sn01g1000765/Sn01g1000886/Sn02g1000130/Sn02g1000492/Sn02g1000517/Sn02g1000565/Sn02g1001331/Sn03g1000047/Sn04g1000426/Sn04g1000512/Sn04g1000579/Sn05g1000260/Sn05g1000387/Sn06g1000171/Sn06g1000542/Sn06g1000762/Sn07g1000025/Sn07g1000452/Sn07g1000771/Sn09g1000221/Sn09g1000440/Sn10g1000266/Sn10g1000488/Sn11g1000038/Sn11g1000088/Sn11g1000100/Sn11g1000517/Sn11g1000635/Sn11g1000…	90
MF	GO:0008143	poly(A) binding	18/4520	21/10122	0.000126126	0.00581082	0.00532955	Sn02g1000779/Sn02g1001143/Sn07g1000368/Sn10g1000635/Sn11g1000285/Sn11g1000607/Sn13g1000632/Sn15g1000443/Sn17g1000207/Sn18g1001404/Sn18g1001505/Sn19g1000413/Sn20g1000345/Sn21g1000347/Sn22g1000469/Sn22g1001143/Sn27g1000383/Sn27g1000593	18
MF	GO:0004842	ubiquitin-protein transferase activity	240/4520	454/10122	0.0001999	0.0085957	0.00788378	Sn01g1000014/Sn01g1000136/Sn01g1000220/Sn01g1000343/Sn01g1000364/Sn01g1000408/Sn01g1000451/Sn01g1000478/Sn02g1000019/Sn02g1000407/Sn02g1000425/Sn02g1000533/Sn02g1000945/Sn02g1000954/Sn02g1001008/Sn02g1001281/Sn03g1000045/Sn03g1000063/Sn03g1000328/Sn03g1000349/Sn03g1000502/Sn03g1000509/Sn03g1000607/Sn04g1000231/Sn04g1000281/Sn04g1000409/Sn04g1000540/Sn04g1000707/Sn04g1000775/Sn04g1000791/Sn05g1000…	240
MF	GO:0019787	ubiquitin-like protein transferase activity	248/4520	472/10122	0.000258353	0.0104148	0.00955225	Sn01g1000014/Sn01g1000136/Sn01g1000217/Sn01g1000220/Sn01g1000343/Sn01g1000364/Sn01g1000408/Sn01g1000451/Sn01g1000478/Sn02g1000019/Sn02g1000407/Sn02g1000425/Sn02g1000533/Sn02g1000945/Sn02g1000954/Sn02g1001008/Sn02g1001281/Sn03g1000045/Sn03g1000063/Sn03g1000328/Sn03g1000349/Sn03g1000367/Sn03g1000502/Sn03g1000509/Sn03g1000607/Sn04g1000231/Sn04g1000281/Sn04g1000409/Sn04g1000540/Sn04g1000707/Sn04g1000…	248
MF	GO:0051861	glycolipid binding	10/4520	10/10122	0.000313564	0.011897	0.0109116	Sn02g1001157/Sn07g1000180/Sn11g1000577/Sn15g1000157/Sn15g1000712/Sn21g1000729/Sn25g1000875/Sn26g1000281/Sn28g1000181/Sn28g1001155	10
MF	GO:0003691	double-stranded telomeric DNA binding	14/4520	16/10122	0.000508426	0.0182186	0.0167097	Sn03g1000312/Sn10g1000393/Sn11g1000091/Sn11g1000677/Sn15g1000111/Sn15g1000812/Sn18g1001168/Sn21g1000102/Sn25g1000384/Sn25g1000574/Sn26g1000463/Sn26g1000604/Sn28g1000803/Sn29g1000139	14
MF	GO:0031624	ubiquitin conjugating enzyme binding	19/4520	24/10122	0.000599533	0.0193349	0.0177335	Sn01g1000220/Sn02g1000407/Sn02g1000945/Sn05g1000055/Sn08g1000016/Sn09g1000680/Sn10g1000368/Sn10g1000446/Sn11g1000052/Sn11g1000724/Sn12g1000564/Sn14g1000277/Sn15g1000866/Sn16g1000501/Sn18g1001063/Sn21g1000884/Sn22g1000351/Sn23g1000936/Sn29g1000023	19
MF	GO:0070717	poly-purine tract binding	19/4520	24/10122	0.000599533	0.0193349	0.0177335	Sn01g1000277/Sn02g1000779/Sn02g1001143/Sn07g1000368/Sn10g1000635/Sn11g1000285/Sn11g1000607/Sn13g1000632/Sn15g1000443/Sn17g1000207/Sn18g1001404/Sn18g1001505/Sn19g1000413/Sn20g1000345/Sn21g1000347/Sn22g1000469/Sn22g1001143/Sn27g1000383/Sn27g1000593	19
MF	GO:0042393	histone binding	56/4520	91/10122	0.000842653	0.0258815	0.0237379	Sn01g1000190/Sn01g1000810/Sn02g1000229/Sn02g1000387/Sn02g1000628/Sn02g1000656/Sn02g1001104/Sn03g1000156/Sn04g1000096/Sn04g1000832/Sn04g1000863/Sn06g1000340/Sn06g1000429/Sn07g1000460/Sn07g1000676/Sn07g1000766/Sn09g1000568/Sn10g1000669/Sn11g1000038/Sn11g1000306/Sn11g1000506/Sn11g1000748/Sn11g1000782/Sn13g1000479/Sn13g1000622/Sn14g1000570/Sn14g1000607/Sn15g1000066/Sn15g1000227/Sn15g1000427/Sn15g1000…	56
MF	GO:0016538	cyclin-dependent protein serine/threonine kinase regulator activity	16/4520	20/10122	0.00137072	0.0401871	0.0368587	Sn01g1000190/Sn02g1001085/Sn03g1000018/Sn03g1000055/Sn03g1000156/Sn07g1000240/Sn11g1000837/Sn15g1000033/Sn15g1000889/Sn17g1000264/Sn17g1000586/Sn21g1000075/Sn21g1000905/Sn22g1000020/Sn22g1000053/Sn23g1000659	16
KEGG enrichment analysis of ﻿the expansion gene families
ID	Description	GeneRatio	BgRatio	pvalue	p.adjust	qvalue	geneID	Count
map04075	Plant hormone signal transduction	286/3765	412/8301	4.26521e-24	1.44164e-21	1.01018e-21	Sn01g1000011/Sn01g1000022/Sn01g1000044/Sn01g1000065/Sn01g1000134/Sn01g1000472/Sn01g1000562/Sn01g1000716/Sn01g1000756/Sn01g1000770/Sn01g1000777/Sn01g1000823/Sn02g1000128/Sn02g1000135/Sn02g1000352/Sn02g1000457/Sn02g1000598/Sn02g1000624/Sn02g1000893/Sn02g1000958/Sn02g1001049/Sn02g1001051/Sn02g1001112/Sn02g1001231/Sn02g1001244/Sn02g1001295/Sn03g1000122/Sn03g1000123/Sn03g1000396/Sn03g1000477/Sn03g1000…	286
map03010	Ribosome	287/3765	435/8301	4.87904e-19	8.24558e-17	5.77781e-17	Sn01g1000006/Sn01g1000030/Sn01g1000234/Sn01g1000240/Sn01g1000285/Sn01g1000309/Sn01g1000347/Sn01g1000420/Sn01g1000529/Sn01g1000581/Sn01g1000588/Sn01g1000591/Sn01g1000611/Sn01g1000752/Sn01g1000792/Sn01g1000833/Sn01g1000885/Sn02g1000016/Sn02g1000192/Sn02g1000194/Sn02g1000281/Sn02g1000539/Sn02g1000649/Sn02g1000706/Sn02g1000769/Sn02g1000822/Sn02g1000836/Sn02g1000853/Sn02g1000946/Sn02g1001243/Sn02g1001…	287
map03015	mRNA surveillance pathway	138/3765	204/8301	6.75578e-11	7.19899e-09	5.04445e-09	Sn01g1000236/Sn01g1000436/Sn01g1000779/Sn01g1000797/Sn02g1000539/Sn02g1000549/Sn02g1000564/Sn02g1000779/Sn02g1001087/Sn02g1001254/Sn02g1001264/Sn03g1000020/Sn03g1000345/Sn03g1000567/Sn04g1000057/Sn04g1000170/Sn04g1000304/Sn04g1000621/Sn04g1000769/Sn04g1000843/Sn05g1000031/Sn05g1000151/Sn05g1000167/Sn05g1000437/Sn06g1000396/Sn06g1000408/Sn06g1000449/Sn06g1000805/Sn07g1000087/Sn07g1000238/Sn07g1000…	138
map04145	Phagosome	103/3765	147/8301	8.80197e-10	4.95844e-08	3.47446e-08	Sn01g1000245/Sn01g1000352/Sn01g1000456/Sn01g1000708/Sn01g1000863/Sn02g1000151/Sn02g1000526/Sn02g1000692/Sn02g1001035/Sn02g1001060/Sn02g1001269/Sn02g1001309/Sn03g1000424/Sn04g1000062/Sn04g1000349/Sn04g1000538/Sn04g1000575/Sn06g1000385/Sn06g1000631/Sn06g1000774/Sn07g1000056/Sn07g1000094/Sn07g1000261/Sn07g1000278/Sn07g1000292/Sn07g1000666/Sn07g1000674/Sn07g1000949/Sn08g1000013/Sn08g1000251/Sn08g1000…	103
map04152	AMPK signaling pathway	105/3765	161/8301	2.38162e-07	1.00623e-05	7.05085e-06	Sn01g1000083/Sn01g1000242/Sn01g1000279/Sn01g1000436/Sn01g1000495/Sn01g1000614/Sn01g1000797/Sn02g1000372/Sn02g1000564/Sn02g1001149/Sn03g1000020/Sn03g1000221/Sn03g1000272/Sn03g1000343/Sn03g1000619/Sn04g1000136/Sn04g1000384/Sn04g1000820/Sn04g1000843/Sn05g1000437/Sn05g1000438/Sn06g1000157/Sn06g1000391/Sn07g1000189/Sn07g1000568/Sn07g1000569/Sn07g1000910/Sn07g1001003/Sn07g1001117/Sn08g1000146/Sn09g1000…	105
map04016	MAPK signaling pathway - plant	148/3765	247/8301	2.17464e-06	7.35028e-05	5.15046e-05	Sn01g1000022/Sn01g1000065/Sn01g1000134/Sn01g1000823/Sn02g1000180/Sn02g1000457/Sn02g1000624/Sn02g1000711/Sn02g1000728/Sn02g1000850/Sn02g1001244/Sn02g1001246/Sn03g1000360/Sn03g1000396/Sn03g1000670/Sn03g1000700/Sn03g1000729/Sn04g1000078/Sn04g1000167/Sn04g1000223/Sn04g1000603/Sn04g1000617/Sn05g1000017/Sn05g1000307/Sn05g1000349/Sn05g1000505/Sn05g1000524/Sn05g1000565/Sn05g1000616/Sn06g1000229/Sn06g1000…	148
map04150	mTOR signaling pathway	84/3765	128/8301	2.59478e-06	7.97305e-05	5.58684e-05	Sn01g1000083/Sn01g1000279/Sn01g1000495/Sn01g1000614/Sn02g1000526/Sn02g1001309/Sn03g1000343/Sn04g1000136/Sn04g1000167/Sn04g1000168/Sn04g1000384/Sn04g1000538/Sn05g1000524/Sn06g1000153/Sn06g1000391/Sn06g1000677/Sn07g1000056/Sn07g1000898/Sn07g1000899/Sn08g1000146/Sn09g1000416/Sn09g1000647/Sn09g1000769/Sn10g1000109/Sn11g1000021/Sn11g1000148/Sn11g1000348/Sn11g1000390/Sn11g1000670/Sn11g1000890/Sn12g1000…	84
map04024	cAMP signaling pathway	71/3765	106/8301	5.14057e-06	0.000133655	9.36541e-05	Sn01g1000456/Sn01g1000556/Sn02g1000180/Sn03g1000345/Sn04g1000078/Sn04g1000538/Sn05g1000017/Sn05g1000258/Sn05g1000524/Sn06g1000064/Sn06g1000631/Sn07g1000292/Sn07g1000750/Sn08g1000085/Sn08g1000236/Sn09g1000419/Sn09g1000577/Sn10g1000128/Sn10g1000707/Sn11g1000021/Sn11g1000193/Sn11g1000390/Sn11g1000550/Sn11g1000877/Sn12g1000470/Sn13g1000106/Sn13g1000335/Sn13g1000488/Sn14g1000361/Sn14g1000453/Sn15g1000…	71
map04540	Gap junction	36/3765	48/8301	2.76563e-05	0.000445134	0.000311913	Sn01g1000245/Sn01g1000352/Sn02g1000151/Sn02g1000692/Sn02g1001035/Sn04g1000062/Sn04g1000349/Sn05g1000524/Sn07g1000278/Sn07g1000674/Sn08g1000251/Sn08g1000323/Sn09g1000271/Sn09g1000869/Sn10g1000594/Sn11g1000390/Sn12g1000458/Sn14g1000361/Sn15g1000805/Sn16g1000539/Sn17g1000715/Sn18g1000536/Sn18g1000891/Sn19g1000924/Sn21g1000464/Sn21g1000834/Sn22g1000216/Sn23g1000789/Sn23g1000792/Sn24g1000007/Sn24g1000…	36
map04071	Sphingolipid signaling pathway	92/3765	149/8301	3.63735e-05	0.00055883	0.000391581	Sn01g1000436/Sn01g1000456/Sn01g1000556/Sn01g1000797/Sn02g1000564/Sn02g1000981/Sn03g1000020/Sn04g1000012/Sn04g1000538/Sn04g1000843/Sn05g1000024/Sn05g1000437/Sn05g1000524/Sn06g1000584/Sn06g1000631/Sn07g1000292/Sn07g1000568/Sn07g1000569/Sn08g1000085/Sn08g1000316/Sn09g1000947/Sn10g1000128/Sn10g1000231/Sn10g1000239/Sn10g1000662/Sn10g1000717/Sn11g1000021/Sn11g1000066/Sn11g1000305/Sn11g1000390/Sn11g1000…	92
map03008	Ribosome biogenesis in eukaryotes	82/3765	131/8301	4.7449e-05	0.000653128	0.000457658	Sn01g1000012/Sn01g1000051/Sn01g1000054/Sn01g1000203/Sn01g1000355/Sn02g1000057/Sn02g1000156/Sn02g1000850/Sn02g1000862/Sn02g1001048/Sn02g1001176/Sn03g1000675/Sn03g1000878/Sn04g1000003/Sn04g1000036/Sn04g1000055/Sn04g1000338/Sn04g1000411/Sn04g1000450/Sn04g1000453/Sn04g1000576/Sn04g1000577/Sn05g1000456/Sn07g1000164/Sn07g1000268/Sn07g1000498/Sn07g1000788/Sn07g1000822/Sn07g1000977/Sn07g1000988/Sn07g1001…	82
map04015	Rap1 signaling pathway	42/3765	59/8301	5.02406e-05	0.000653128	0.000457658	Sn01g1000456/Sn01g1000783/Sn02g1000180/Sn04g1000078/Sn04g1000250/Sn04g1000538/Sn05g1000017/Sn05g1000524/Sn06g1000631/Sn07g1000292/Sn08g1000236/Sn09g1000419/Sn09g1000577/Sn11g1000021/Sn11g1000390/Sn11g1000877/Sn13g1000106/Sn13g1000488/Sn14g1000361/Sn15g1000042/Sn15g1001032/Sn17g1000688/Sn18g1000222/Sn18g1000470/Sn18g1000594/Sn18g1000914/Sn19g1000755/Sn21g1000019/Sn21g1000394/Sn21g1000464/Sn21g1001…	42
map04151	PI3K-Akt signaling pathway	110/3765	185/8301	6.81996e-05	0.000853757	0.000598242	Sn01g1000083/Sn01g1000279/Sn01g1000436/Sn01g1000456/Sn01g1000495/Sn01g1000614/Sn01g1000797/Sn02g1000564/Sn03g1000020/Sn03g1000343/Sn04g1000136/Sn04g1000167/Sn04g1000168/Sn04g1000384/Sn04g1000538/Sn04g1000843/Sn05g1000376/Sn05g1000437/Sn05g1000524/Sn06g1000153/Sn06g1000162/Sn06g1000631/Sn06g1000677/Sn07g1000292/Sn07g1000568/Sn07g1000569/Sn07g1000898/Sn07g1000899/Sn07g1001049/Sn08g1000146/Sn09g1000…	110
map03040	Spliceosome	154/3765	273/8301	0.000126271	0.00142265	0.000996877	Sn01g1000115/Sn01g1000236/Sn01g1000274/Sn01g1000355/Sn01g1000602/Sn01g1000626/Sn01g1000876/Sn02g1000195/Sn02g1000671/Sn02g1000737/Sn02g1001264/Sn03g1000301/Sn03g1000386/Sn03g1000552/Sn03g1000610/Sn03g1000740/Sn03g1000850/Sn04g1000009/Sn04g1000201/Sn04g1000304/Sn04g1000371/Sn04g1000545/Sn04g1000621/Sn04g1000757/Sn04g1000834/Sn05g1000031/Sn05g1000146/Sn05g1000167/Sn05g1000669/Sn06g1000435/Sn06g1000…	154
map04720	Long-term potentiation	47/3765	70/8301	0.000183511	0.00181361	0.00127082	Sn01g1000574/Sn02g1000180/Sn03g1000345/Sn03g1000748/Sn04g1000078/Sn05g1000017/Sn05g1000524/Sn05g1000580/Sn06g1000064/Sn07g1000750/Sn08g1000236/Sn09g1000419/Sn09g1000577/Sn10g1000707/Sn11g1000193/Sn11g1000390/Sn11g1000550/Sn13g1000106/Sn13g1000335/Sn13g1000488/Sn13g1000545/Sn15g1000315/Sn15g1000677/Sn16g1000405/Sn17g1000688/Sn18g1000222/Sn18g1000470/Sn18g1000522/Sn18g1000594/Sn20g1000043/Sn21g1000…	47
map04310	Wnt signaling pathway	79/3765	129/8301	0.000186728	0.00181361	0.00127082	Sn01g1000214/Sn01g1000343/Sn01g1000456/Sn01g1000574/Sn02g1000019/Sn03g1000748/Sn04g1000246/Sn04g1000450/Sn04g1000453/Sn04g1000538/Sn05g1000580/Sn06g1000064/Sn06g1000153/Sn06g1000157/Sn06g1000631/Sn07g1000292/Sn07g1000498/Sn07g1000750/Sn09g1000271/Sn10g1000109/Sn10g1000200/Sn11g1000021/Sn11g1000148/Sn11g1000179/Sn11g1000340/Sn11g1000414/Sn11g1000550/Sn11g1000877/Sn11g1000883/Sn13g1000335/Sn13g1000…	79
map04218	Cellular senescence	91/3765	156/8301	0.000690562	0.00499032	0.0034968	Sn01g1000165/Sn01g1000300/Sn01g1000574/Sn02g1000180/Sn02g1000283/Sn02g1000373/Sn03g1000345/Sn03g1000517/Sn03g1000748/Sn04g1000078/Sn04g1000421/Sn04g1000714/Sn05g1000017/Sn05g1000376/Sn05g1000438/Sn05g1000524/Sn05g1000580/Sn06g1000069/Sn07g1000485/Sn07g1000660/Sn07g1000754/Sn07g1001003/Sn08g1000199/Sn08g1000236/Sn09g1000419/Sn09g1000577/Sn09g1000822/Sn10g1000187/Sn10g1000367/Sn10g1000707/Sn11g1000…	91
map03050	Proteasome	60/3765	100/8301	0.00216428	0.0126126	0.00883782	Sn01g1000696/Sn01g1000865/Sn01g1000870/Sn02g1001094/Sn02g1001197/Sn04g1000535/Sn05g1000274/Sn05g1000586/Sn06g1000177/Sn07g1000142/Sn07g1000227/Sn09g1000613/Sn10g1000143/Sn11g1000024/Sn11g1000041/Sn11g1000762/Sn11g1000767/Sn11g1000873/Sn11g1000885/Sn12g1000020/Sn12g1000043/Sn12g1000603/Sn13g1000216/Sn13g1000594/Sn14g1000406/Sn15g1000016/Sn15g1000045/Sn15g1000068/Sn15g1000070/Sn15g1000374/Sn15g1001…	60
map04022	cGMP-PKG signaling pathway	57/3765	95/8301	0.00276078	0.0150507	0.0105463	Sn01g1000574/Sn02g1000180/Sn03g1000345/Sn03g1000748/Sn04g1000078/Sn04g1000538/Sn05g1000017/Sn05g1000524/Sn05g1000580/Sn07g1000485/Sn07g1000660/Sn07g1000916/Sn08g1000199/Sn08g1000236/Sn09g1000419/Sn09g1000577/Sn09g1000822/Sn10g1000130/Sn10g1000608/Sn10g1000707/Sn11g1000021/Sn11g1000193/Sn11g1000390/Sn11g1000629/Sn13g1000106/Sn13g1000134/Sn13g1000488/Sn13g1000545/Sn14g1000361/Sn15g1000315/Sn16g1000…	57
map04650	Natural killer cell mediated cytotoxicity	29/3765	43/8301	0.0028258	0.0151606	0.0106233	Sn01g1000456/Sn01g1000574/Sn03g1000748/Sn04g1000538/Sn05g1000524/Sn05g1000580/Sn06g1000631/Sn07g1000292/Sn11g1000021/Sn11g1000390/Sn11g1000877/Sn13g1000545/Sn15g1000042/Sn15g1001032/Sn16g1000405/Sn19g1000755/Sn21g1000019/Sn21g1000394/Sn21g1000464/Sn21g1001051/Sn22g1000216/Sn22g1001106/Sn23g1000459/Sn24g1000548/Sn25g1000094/Sn25g1000328/Sn26g1000408/Sn28g1000297/Sn28g1000743	29
map04915	Estrogen signaling pathway	50/3765	82/8301	0.00307583	0.0162442	0.0113826	Sn01g1000324/Sn01g1000626/Sn02g1000180/Sn04g1000078/Sn04g1000834/Sn05g1000017/Sn05g1000024/Sn05g1000524/Sn07g1000066/Sn08g1000236/Sn09g1000419/Sn09g1000577/Sn10g1000231/Sn10g1000385/Sn10g1000662/Sn11g1000147/Sn11g1000390/Sn11g1000552/Sn12g1000575/Sn13g1000063/Sn13g1000106/Sn13g1000488/Sn13g1000626/Sn14g1000153/Sn14g1000361/Sn14g1000572/Sn15g1000178/Sn16g1000469/Sn17g1000688/Sn18g1000222/Sn18g1000…	50
map04920	Adipocytokine signaling pathway	45/3765	73/8301	0.00361447	0.0185105	0.0129706	Sn01g1000083/Sn01g1000279/Sn01g1000495/Sn01g1000614/Sn02g1000372/Sn03g1000221/Sn03g1000343/Sn04g1000136/Sn04g1000384/Sn05g1000570/Sn08g1000146/Sn09g1000416/Sn09g1000769/Sn11g1000670/Sn12g1000537/Sn12g1000615/Sn13g1000672/Sn13g1000673/Sn14g1000415/Sn14g1000546/Sn15g1000802/Sn16g1000395/Sn17g1000489/Sn18g1000655/Sn19g1000805/Sn19g1000884/Sn20g1000691/Sn20g1000756/Sn21g1000836/Sn22g1000190/Sn22g1000…	45
map04912	GnRH signaling pathway	38/3765	60/8301	0.00373274	0.0185729	0.0130143	Sn01g1000556/Sn02g1000180/Sn04g1000078/Sn05g1000017/Sn05g1000524/Sn07g1000374/Sn08g1000085/Sn08g1000236/Sn09g1000419/Sn09g1000577/Sn10g1000128/Sn11g1000390/Sn11g1000550/Sn12g1000470/Sn13g1000106/Sn13g1000488/Sn14g1000453/Sn15g1000321/Sn15g1000677/Sn17g1000688/Sn18g1000132/Sn18g1000222/Sn18g1000470/Sn18g1000552/Sn18g1000594/Sn18g1000844/Sn21g1000281/Sn21g1000464/Sn21g1000691/Sn21g1000692/Sn22g1000…	38
map00966	Glucosinolate biosynthesis	13/3765	16/8301	0.00373655	0.0185729	0.0130143	Sn01g1000584/Sn03g1000661/Sn03g1000663/Sn05g1000216/Sn05g1000254/Sn08g1000169/Sn16g1000632/Sn16g1000712/Sn18g1000774/Sn26g1000144/Sn28g1000150/Sn28g1000428/Sn28g1000429	13
map01522	Endocrine resistance	19/3765	26/8301	0.00388832	0.0190471	0.0133466	Sn01g1000165/Sn03g1000517/Sn04g1000714/Sn05g1000524/Sn10g1000479/Sn11g1000390/Sn11g1000670/Sn15g1000802/Sn18g1000667/Sn18g1001246/Sn21g1000464/Sn21g1000836/Sn22g1000216/Sn22g1000869/Sn24g1000736/Sn25g1000094/Sn26g1000177/Sn28g1000238/Sn29g1000305	19
map00600	Sphingolipid metabolism	33/3765	52/8301	0.00639771	0.029222	0.0204763	Sn01g1000371/Sn02g1000800/Sn02g1000981/Sn03g1000813/Sn03g1000814/Sn04g1000012/Sn06g1000584/Sn08g1000316/Sn09g1000947/Sn11g1000066/Sn11g1000606/Sn12g1000115/Sn12g1000295/Sn15g1000030/Sn15g1000758/Sn16g1000192/Sn19g1000708/Sn20g1000622/Sn21g1000077/Sn21g1000874/Sn22g1000449/Sn22g1000450/Sn22g1001176/Sn23g1000088/Sn24g1000011/Sn25g1000306/Sn25g1000688/Sn26g1000385/Sn26g1000688/Sn27g1000636/Sn28g1000…	33
map00710	Carbon fixation in photosynthetic organisms	62/3765	108/8301	0.00755874	0.0337812	0.023671	Sn01g1000696/Sn01g1000866/Sn02g1000281/Sn02g1000519/Sn02g1000576/Sn02g1001149/Sn03g1000445/Sn03g1000555/Sn04g1000497/Sn04g1000499/Sn05g1000378/Sn06g1000202/Sn06g1000267/Sn06g1000646/Sn07g1000189/Sn07g1000543/Sn07g1000547/Sn09g1000613/Sn11g1000642/Sn11g1000745/Sn11g1000845/Sn12g1000213/Sn12g1000217/Sn13g1000294/Sn13g1000574/Sn15g1000780/Sn15g1000990/Sn15g1000998/Sn16g1000098/Sn17g1000203/Sn17g1000…	62
map04710	Circadian rhythm	46/3765	77/8301	0.00759576	0.0337812	0.023671	Sn01g1000083/Sn01g1000279/Sn01g1000495/Sn01g1000614/Sn02g1000372/Sn03g1000343/Sn04g1000136/Sn04g1000246/Sn04g1000384/Sn08g1000146/Sn09g1000271/Sn09g1000416/Sn09g1000769/Sn11g1000883/Sn12g1000537/Sn13g1000672/Sn13g1000673/Sn14g1000415/Sn14g1000546/Sn15g1000586/Sn15g1001035/Sn17g1000489/Sn18g1000536/Sn18g1000655/Sn18g1000888/Sn19g1000805/Sn19g1000884/Sn20g1000691/Sn20g1000756/Sn21g1001054/Sn22g1000…	46
map04723	Retrograde endocannabinoid signaling	47/3765	79/8301	0.00780151	0.0342456	0.0239964	Sn02g1000502/Sn02g1000863/Sn03g1000279/Sn04g1000870/Sn05g1000207/Sn05g1000208/Sn05g1000524/Sn06g1000751/Sn09g1000095/Sn09g1000222/Sn09g1000301/Sn10g1000582/Sn11g1000336/Sn11g1000390/Sn11g1000788/Sn12g1000292/Sn12g1000500/Sn14g1000361/Sn14g1000632/Sn15g1000411/Sn15g1000955/Sn16g1000075/Sn16g1000731/Sn18g1001205/Sn18g1001235/Sn18g1001243/Sn18g1001346/Sn19g1000918/Sn20g1000784/Sn21g1000383/Sn21g1000…	47
map04630	JAK-STAT signaling pathway	10/3765	12/8301	0.00839352	0.0363719	0.0254864	Sn01g1000217/Sn06g1000064/Sn07g1000750/Sn11g1000670/Sn12g1000632/Sn13g1000335/Sn15g1000802/Sn20g1000043/Sn21g1000836/Sn23g1001022	10
map04014	Ras signaling pathway	58/3765	101/8301	0.00949378	0.0399932	0.0280239	Sn01g1000456/Sn01g1000556/Sn02g1000180/Sn04g1000078/Sn04g1000538/Sn05g1000017/Sn05g1000524/Sn06g1000631/Sn06g1000774/Sn07g1000292/Sn07g1000949/Sn08g1000085/Sn08g1000093/Sn08g1000236/Sn09g1000419/Sn09g1000577/Sn09g1000704/Sn10g1000128/Sn10g1000788/Sn11g1000021/Sn11g1000390/Sn11g1000877/Sn12g1000470/Sn13g1000106/Sn13g1000488/Sn14g1000453/Sn15g1000042/Sn15g1000321/Sn15g1001032/Sn17g1000688/Sn18g1000…	58
map04664	Fc epsilon RI signaling pathway	21/3765	31/8301	0.0098879	0.0407575	0.0285594	Sn01g1000456/Sn04g1000538/Sn05g1000524/Sn06g1000631/Sn07g1000292/Sn11g1000021/Sn11g1000390/Sn11g1000877/Sn15g1000042/Sn15g1001032/Sn19g1000755/Sn21g1000019/Sn21g1000394/Sn21g1000464/Sn21g1001051/Sn22g1000216/Sn24g1000548/Sn25g1000094/Sn25g1000328/Sn26g1000408/Sn28g1000743	21
map04370	VEGF signaling pathway	29/3765	46/8301	0.0117298	0.0463214	0.0324582	Sn01g1000456/Sn01g1000574/Sn03g1000748/Sn04g1000538/Sn05g1000524/Sn05g1000580/Sn06g1000631/Sn07g1000292/Sn11g1000021/Sn11g1000390/Sn11g1000877/Sn13g1000545/Sn15g1000042/Sn15g1001032/Sn16g1000405/Sn19g1000755/Sn21g1000019/Sn21g1000394/Sn21g1000464/Sn21g1001051/Sn22g1000216/Sn22g1001106/Sn23g1000459/Sn24g1000548/Sn25g1000094/Sn25g1000328/Sn26g1000408/Sn28g1000297/Sn28g1000743	29
map04622	RIG-I-like receptor signaling pathway	14/3765	19/8301	0.0117859	0.0463214	0.0324582	Sn02g1000008/Sn03g1000021/Sn04g1000013/Sn06g1000157/Sn08g1000315/Sn09g1000946/Sn11g1000857/Sn15g1001011/Sn17g1000858/Sn19g1000138/Sn22g1000023/Sn23g1000833/Sn24g1000012/Sn27g1000160	14
GO enrichment analysis of ﻿the contraction gene families
ONTOLOGY	ID	Description	GeneRatio	BgRatio	pvalue	p.adjust	qvalue	geneID	Count
BP	GO:0044550	secondary metabolite biosynthetic process	20/62	189/11878	2.01119e-21	5.53077e-19	4.38227e-19	Sn02g1000905/Sn02g1001005/Sn04g1000294/Sn04g1000676/Sn05g1000485/Sn05g1000486/Sn07g1000925/Sn09g1000538/Sn11g1000198/Sn16g1000303/Sn16g1000304/Sn17g1000056/Sn19g1000216/Sn19g1000217/Sn22g1000531/Sn23g1000912/Sn24g1000300/Sn28g1000377/Sn28g1000379/Sn28g1000383	20
BP	GO:0019748	secondary metabolic process	20/62	291/11878	1.15423e-17	1.58706e-15	1.2575e-15	Sn02g1000905/Sn02g1001005/Sn04g1000294/Sn04g1000676/Sn05g1000485/Sn05g1000486/Sn07g1000925/Sn09g1000538/Sn11g1000198/Sn16g1000303/Sn16g1000304/Sn17g1000056/Sn19g1000216/Sn19g1000217/Sn22g1000531/Sn23g1000912/Sn24g1000300/Sn28g1000377/Sn28g1000379/Sn28g1000383	20
BP	GO:0016144	S-glycoside biosynthetic process	7/62	24/11878	2.40432e-11	1.32238e-09	1.04778e-09	Sn04g1000676/Sn09g1000538/Sn11g1000198/Sn22g1000531/Sn23g1000912/Sn28g1000377/Sn28g1000379	7
BP	GO:0019758	glycosinolate biosynthetic process	7/62	24/11878	2.40432e-11	1.32238e-09	1.04778e-09	Sn04g1000676/Sn09g1000538/Sn11g1000198/Sn22g1000531/Sn23g1000912/Sn28g1000377/Sn28g1000379	7
BP	GO:0019761	glucosinolate biosynthetic process	7/62	24/11878	2.40432e-11	1.32238e-09	1.04778e-09	Sn04g1000676/Sn09g1000538/Sn11g1000198/Sn22g1000531/Sn23g1000912/Sn28g1000377/Sn28g1000379	7
BP	GO:0032260	response to jasmonic acid stimulus involved in jasmonic acid and ethylene-dependent systemic resistance	6/62	14/11878	4.58771e-11	2.1027e-09	1.66606e-09	Sn09g1000538/Sn11g1000198/Sn22g1000531/Sn23g1000912/Sn28g1000377/Sn28g1000379	6
BP	GO:0009861	jasmonic acid and ethylene-dependent systemic resistance	6/62	26/11878	3.35037e-09	1.15169e-07	9.12535e-08	Sn09g1000538/Sn11g1000198/Sn22g1000531/Sn23g1000912/Sn28g1000377/Sn28g1000379	6
BP	GO:1901659	glycosyl compound biosynthetic process	7/62	68/11878	5.63193e-08	1.54878e-06	1.22717e-06	Sn04g1000676/Sn09g1000538/Sn11g1000198/Sn22g1000531/Sn23g1000912/Sn28g1000377/Sn28g1000379	7
BP	GO:0016143	S-glycoside metabolic process	7/62	76/11878	1.22942e-07	2.41494e-06	1.91346e-06	Sn04g1000676/Sn09g1000538/Sn11g1000198/Sn22g1000531/Sn23g1000912/Sn28g1000377/Sn28g1000379	7
BP	GO:0019757	glycosinolate metabolic process	7/62	76/11878	1.22942e-07	2.41494e-06	1.91346e-06	Sn04g1000676/Sn09g1000538/Sn11g1000198/Sn22g1000531/Sn23g1000912/Sn28g1000377/Sn28g1000379	7
BP	GO:0019760	glucosinolate metabolic process	7/62	76/11878	1.22942e-07	2.41494e-06	1.91346e-06	Sn04g1000676/Sn09g1000538/Sn11g1000198/Sn22g1000531/Sn23g1000912/Sn28g1000377/Sn28g1000379	7
BP	GO:0044272	sulfur compound biosynthetic process	7/62	91/11878	4.2825e-07	7.85124e-06	6.22089e-06	Sn04g1000676/Sn09g1000538/Sn11g1000198/Sn22g1000531/Sn23g1000912/Sn28g1000377/Sn28g1000379	7
BP	GO:0009699	phenylpropanoid biosynthetic process	7/62	98/11878	7.11439e-07	1.22279e-05	9.68867e-06	Sn02g1001005/Sn04g1000294/Sn07g1000925/Sn17g1000056/Sn19g1000216/Sn19g1000217/Sn24g1000300	7
BP	GO:0009753	response to jasmonic acid	10/62	266/11878	1.03285e-06	1.67079e-05	1.32384e-05	Sn09g1000538/Sn10g1000274/Sn11g1000198/Sn13g1000693/Sn17g1000056/Sn21g1000864/Sn22g1000531/Sn23g1000912/Sn28g1000377/Sn28g1000379	10
BP	GO:0070542	response to fatty acid	10/62	268/11878	1.10568e-06	1.68923e-05	1.33845e-05	Sn09g1000538/Sn10g1000274/Sn11g1000198/Sn13g1000693/Sn17g1000056/Sn21g1000864/Sn22g1000531/Sn23g1000912/Sn28g1000377/Sn28g1000379	10
BP	GO:0009698	phenylpropanoid metabolic process	7/62	131/11878	5.0186e-06	7.26377e-05	5.75541e-05	Sn02g1001005/Sn04g1000294/Sn07g1000925/Sn17g1000056/Sn19g1000216/Sn19g1000217/Sn24g1000300	7
BP	GO:0009611	response to wounding	9/62	253/11878	5.92878e-06	8.15208e-05	6.45925e-05	Sn09g1000538/Sn11g1000198/Sn17g1000025/Sn17g1000056/Sn21g1000864/Sn22g1000531/Sn23g1000912/Sn28g1000377/Sn28g1000379	9
BP	GO:1901657	glycosyl compound metabolic process	7/62	157/11878	1.64804e-05	0.000215814	0.000170999	Sn04g1000676/Sn09g1000538/Sn11g1000198/Sn22g1000531/Sn23g1000912/Sn28g1000377/Sn28g1000379	7
BP	GO:0009809	lignin biosynthetic process	4/62	43/11878	7.1306e-05	0.000891324	0.000706236	Sn02g1001005/Sn04g1000294/Sn07g1000925/Sn24g1000300	4
BP	GO:0052543	callose deposition in cell wall	3/62	19/11878	0.000123643	0.00147834	0.00117136	Sn02g1001255/Sn04g1000676/Sn22g1001140	3
BP	GO:0052386	cell wall thickening	3/62	20/11878	0.000144922	0.00166057	0.00131574	Sn02g1001255/Sn04g1000676/Sn22g1001140	3
BP	GO:0009808	lignin metabolic process	4/62	58/11878	0.00023122	0.00254343	0.00201527	Sn02g1001005/Sn04g1000294/Sn07g1000925/Sn24g1000300	4
BP	GO:0050832	defense response to fungus	8/62	330/11878	0.000298294	0.00315504	0.00249988	Sn16g1000545/Sn16g1000549/Sn19g1000822/Sn19g1000930/Sn20g1000678/Sn27g1000727/Sn27g1000865/Sn28g1000409	8
BP	GO:0010623	programmed cell death involved in cell development	3/62	26/11878	0.000323229	0.00315689	0.00250135	Sn19g1000822/Sn20g1000678/Sn27g1000727	3
BP	GO:0009626	plant-type hypersensitive response	4/62	64/11878	0.000338274	0.00315689	0.00250135	Sn01g1000390/Sn19g1000822/Sn20g1000678/Sn27g1000727	4
BP	GO:0034050	programmed cell death induced by symbiont	4/62	64/11878	0.000338274	0.00315689	0.00250135	Sn01g1000390/Sn19g1000822/Sn20g1000678/Sn27g1000727	4
BP	GO:0009620	response to fungus	9/62	427/11878	0.000344388	0.00315689	0.00250135	Sn14g1000436/Sn16g1000545/Sn16g1000549/Sn19g1000822/Sn19g1000930/Sn20g1000678/Sn27g1000727/Sn27g1000865/Sn28g1000409	9
BP	GO:0048658	anther wall tapetum development	3/62	28/11878	0.000404252	0.00347404	0.00275264	Sn19g1000822/Sn20g1000678/Sn27g1000727	3
BP	GO:0052545	callose localization	3/62	28/11878	0.000404252	0.00347404	0.00275264	Sn02g1001255/Sn04g1000676/Sn22g1001140	3
BP	GO:0033037	polysaccharide localization	3/62	29/11878	0.000449225	0.00374354	0.00296617	Sn02g1001255/Sn04g1000676/Sn22g1001140	3
BP	GO:0006790	sulfur compound metabolic process	7/62	268/11878	0.000469082	0.00379405	0.00300619	Sn04g1000676/Sn09g1000538/Sn11g1000198/Sn22g1000531/Sn23g1000912/Sn28g1000377/Sn28g1000379	7
BP	GO:0051702	biological process involved in interaction with symbiont	4/62	71/11878	0.0005034	0.00395529	0.00313395	Sn01g1000390/Sn19g1000822/Sn20g1000678/Sn27g1000727	4
BP	GO:1901137	carbohydrate derivative biosynthetic process	8/62	391/11878	0.000915825	0.00699589	0.00554315	Sn04g1000676/Sn09g1000538/Sn11g1000198/Sn14g1000436/Sn22g1000531/Sn23g1000912/Sn28g1000377/Sn28g1000379	8
BP	GO:0042761	very long-chain fatty acid biosynthetic process	2/62	13/11878	0.00201501	0.0145823	0.0115542	Sn19g1000216/Sn19g1000217	2
BP	GO:0052482	defense response by cell wall thickening	2/62	14/11878	0.00234296	0.0161079	0.012763	Sn04g1000676/Sn22g1001140	2
BP	GO:0052544	defense response by callose deposition in cell wall	2/62	14/11878	0.00234296	0.0161079	0.012763	Sn04g1000676/Sn22g1001140	2
BP	GO:0009625	response to insect	2/62	18/11878	0.00388672	0.0260694	0.020656	Sn04g1000676/Sn21g1000864	2
BP	GO:0052542	defense response by callose deposition	2/62	19/11878	0.00432943	0.0283475	0.022461	Sn04g1000676/Sn22g1001140	2
BP	GO:0042545	cell wall modification	3/62	64/11878	0.00449955	0.0287762	0.0228007	Sn02g1001255/Sn04g1000676/Sn22g1001140	3
BP	GO:0048653	anther development	3/62	67/11878	0.00511662	0.0319789	0.0253383	Sn19g1000822/Sn20g1000678/Sn27g1000727	3
BP	GO:0010359	regulation of anion channel activity	2/62	22/11878	0.00579001	0.0353834	0.0280359	Sn01g1000390/Sn22g1001140	2
BP	GO:0042742	defense response to bacterium	7/62	422/11878	0.00620211	0.0370778	0.0293784	Sn04g1000676/Sn12g1000350/Sn16g1000545/Sn16g1000549/Sn22g1001140/Sn22g1001144/Sn28g1000409	7
BP	GO:0072330	monocarboxylic acid biosynthetic process	5/62	229/11878	0.00676113	0.0393695	0.0311942	Sn04g1000676/Sn17g1000025/Sn17g1000056/Sn19g1000216/Sn19g1000217	5
BP	GO:0000038	very long-chain fatty acid metabolic process	2/62	24/11878	0.00687176	0.0393695	0.0311942	Sn19g1000216/Sn19g1000217	2
BP	GO:1903959	regulation of anion transmembrane transport	2/62	25/11878	0.00744435	0.0417795	0.0331038	Sn01g1000390/Sn22g1001140	2
BP	GO:0007166	cell surface receptor signaling pathway	5/62	245/11878	0.0089217	0.0490694	0.0388798	Sn14g1000436/Sn20g1000565/Sn22g1001140/Sn26g1000246/Sn28g1000260	5
CC	GO:0009543	chloroplast thylakoid lumen	4/57	13/11966	3.20385e-07	2.26984e-06	1.25154e-06	Sn06g1000574/Sn13g1000405/Sn19g1000255/Sn19g1000697	4
CC	GO:0031978	plastid thylakoid lumen	4/57	13/11966	3.20385e-07	2.26984e-06	1.25154e-06	Sn06g1000574/Sn13g1000405/Sn19g1000255/Sn19g1000697	4
CC	GO:0005576	extracellular region	12/57	403/11966	3.24263e-07	2.26984e-06	1.25154e-06	Sn02g1000461/Sn06g1000174/Sn16g1000281/Sn17g1000484/Sn19g1000822/Sn19g1000930/Sn20g1000678/Sn21g1000101/Sn22g1001144/Sn23g1000780/Sn27g1000727/Sn27g1000865	12
CC	GO:0009505	plant-type cell wall	9/57	268/11966	4.35513e-06	2.28644e-05	1.26069e-05	Sn13g1000693/Sn19g1000822/Sn19g1000930/Sn20g1000678/Sn22g1001144/Sn26g1000246/Sn27g1000727/Sn27g1000865/Sn28g1000260	9
CC	GO:0005615	extracellular space	5/57	79/11966	3.53285e-05	0.00014838	8.18133e-05	Sn06g1000174/Sn17g1000484/Sn19g1000822/Sn20g1000678/Sn27g1000727	5
CC	GO:0031977	thylakoid lumen	4/57	59/11966	0.000173278	0.000606473	0.000334396	Sn06g1000574/Sn13g1000405/Sn19g1000255/Sn19g1000697	4
CC	GO:0005764	lysosome	4/57	91/11966	0.000908872	0.00272662	0.0015034	Sn06g1000174/Sn19g1000822/Sn20g1000678/Sn27g1000727	4
CC	GO:0000323	lytic vacuole	4/57	101/11966	0.00134038	0.00351851	0.00194003	Sn06g1000174/Sn19g1000822/Sn20g1000678/Sn27g1000727	4
CC	GO:0000325	plant-type vacuole	4/57	188/11966	0.0121973	0.0284605	0.0156925	Sn02g1000461/Sn19g1000822/Sn20g1000678/Sn27g1000727	4
MF	GO:0008146	sulfotransferase activity	7/50	11/10122	1.50662e-14	1.22037e-12	1.09428e-12	Sn09g1000538/Sn10g1000274/Sn11g1000198/Sn22g1000531/Sn23g1000912/Sn28g1000377/Sn28g1000379	7
MF	GO:0004497	monooxygenase activity	12/50	129/10122	8.80015e-13	3.56406e-11	3.19585e-11	Sn02g1000905/Sn04g1000676/Sn05g1000485/Sn05g1000486/Sn16g1000303/Sn16g1000304/Sn19g1000266/Sn19g1000267/Sn19g1000270/Sn20g1000215/Sn27g1000254/Sn28g1000383	12
MF	GO:0016782	transferase activity, transferring sulphur-containing groups	7/50	25/10122	2.08305e-11	5.62424e-10	5.04317e-10	Sn09g1000538/Sn10g1000274/Sn11g1000198/Sn22g1000531/Sn23g1000912/Sn28g1000377/Sn28g1000379	7
MF	GO:0016709	oxidoreductase activity, acting on paired donors, with incorporation or reduction of molecular oxygen, NAD(P)H as one donor, and incorporation of one atom of oxygen	7/50	77/10122	8.58313e-08	1.73808e-06	1.55852e-06	Sn02g1000905/Sn04g1000676/Sn05g1000485/Sn05g1000486/Sn16g1000303/Sn16g1000304/Sn28g1000383	7
MF	GO:0016705	oxidoreductase activity, acting on paired donors, with incorporation or reduction of molecular oxygen	7/50	168/10122	1.67721e-05	0.000271708	0.000243637	Sn02g1000905/Sn04g1000676/Sn05g1000485/Sn05g1000486/Sn16g1000303/Sn16g1000304/Sn28g1000383	7
MF	GO:0004197	cysteine-type endopeptidase activity	4/50	47/10122	8.03647e-05	0.00108492	0.000972835	Sn06g1000174/Sn19g1000822/Sn20g1000678/Sn27g1000727	4
MF	GO:0008234	cysteine-type peptidase activity	4/50	69/10122	0.000359622	0.00416134	0.00373141	Sn06g1000174/Sn19g1000822/Sn20g1000678/Sn27g1000727	4
MF	GO:0016899	oxidoreductase activity, acting on the CH-OH group of donors, oxygen as acceptor	2/50	13/10122	0.00180163	0.0182415	0.0163569	Sn19g1000930/Sn27g1000865	2
MF	GO:0009975	cyclase activity	2/50	19/10122	0.00387571	0.0348813	0.0312776	Sn14g1000436/Sn21g1000864	2
KEGG enrichment analysis of ﻿the contraction gene families
ID	Description	GeneRatio	BgRatio	pvalue	p.adjust	qvalue	geneID	Count
map00908	Zeatin biosynthesis	12/80	62/8301	4.01157e-13	2.08602e-11	7.1786e-12	Sn06g1000137/Sn06g1000151/Sn13g1000396/Sn19g1000266/Sn19g1000267/Sn19g1000270/Sn20g1000115/Sn20g1000116/Sn20g1000118/Sn20g1000215/Sn24g1000218/Sn27g1000254	12
map00940	Phenylpropanoid biosynthesis	16/80	210/8301	1.0277e-10	1.81504e-09	6.24607e-10	Sn02g1001005/Sn04g1000152/Sn04g1000294/Sn06g1000759/Sn07g1000925/Sn10g1000276/Sn11g1000294/Sn13g1000693/Sn15g1000441/Sn15g1000442/Sn19g1000931/Sn20g1000790/Sn21g1000357/Sn23g1001011/Sn24g1000199/Sn24g1000300	16
map04010	MAPK signaling pathway	15/80	250/8301	1.15561e-08	5.46287e-08	1.87994e-08	Sn01g1000390/Sn02g1001302/Sn06g1000545/Sn10g1000411/Sn12g1000353/Sn12g1000354/Sn13g1000675/Sn14g1000436/Sn15g1000793/Sn17g1000063/Sn20g1000567/Sn23g1000331/Sn23g1000332/Sn27g1000621/Sn27g1000622	15
map00380	Tryptophan metabolism	7/80	75/8301	6.93685e-06	1.7177e-05	5.9111e-06	Sn02g1000905/Sn04g1000676/Sn05g1000485/Sn05g1000486/Sn16g1000303/Sn16g1000304/Sn28g1000383	7
map00980	Metabolism of xenobiotics by cytochrome P450	6/80	52/8301	9.47949e-06	2.24061e-05	7.71059e-06	Sn02g1000905/Sn05g1000485/Sn05g1000486/Sn16g1000303/Sn16g1000304/Sn28g1000383	6
map00909	Sesquiterpenoid and triterpenoid biosynthesis	4/80	25/8301	8.67459e-05	0.00018795	6.4679e-05	Sn19g1000375/Sn19g1000381/Sn27g1000353/Sn27g1000358	4
map00950	Isoquinoline alkaloid biosynthesis	4/80	28/8301	0.000137355	0.000285699	9.83174e-05	Sn06g1000574/Sn13g1000405/Sn19g1000255/Sn19g1000697	4
map00966	Glucosinolate biosynthesis	3/80	16/8301	0.000440986	0.000881972	0.000303513	Sn02g1000298/Sn04g1000676/Sn17g1000587	3
map00350	Tyrosine metabolism	4/80	62/8301	0.00292083	0.00542439	0.00186669	Sn06g1000574/Sn13g1000405/Sn19g1000255/Sn19g1000697	4
map00592	alpha-Linolenic acid metabolism	4/80	69/8301	0.00430238	0.00771461	0.00265483	Sn11g1000546/Sn15g1000182/Sn17g1000025/Sn24g1000632	4
map04210	Apoptosis	4/80	74/8301	0.00552271	0.00957269	0.00329425	Sn06g1000174/Sn19g1000822/Sn20g1000678/Sn27g1000727	4
map04142	Lysosome	4/80	120/8301	0.0283213	0.0446275	0.0153576	Sn06g1000174/Sn19g1000822/Sn20g1000678/Sn27g1000727	4

## Sheet: Table S9 
Table S9.Haplotype-resolved chromosomal level assembly and annotation of S. ningpoensis genome.
﻿ChrID	﻿Haplotype A		Haplotype B
	﻿Length(Mb)	﻿No. of allelic genes	﻿Length(Mb)	﻿No. of allelic genes
Chr01	14.6081	760	14.0882	760
Chr02	20.9014	1152	21.57	1153
Chr03	15.6699	748	16.1424	748
Chr04	13.7452	747	14.0282	747
Chr05	12.7744	599	13.6526	599
Chr06	14.5135	658	13.7862	658
Chr07	17.0403	771	14.82	771
Chr08	10.3587	245	10.63	245
Chr09	14.716	789	14.948	789
Chr10	13.669	698	13.483	698
Chr11	13.5241	727	13.5781	727
Chr12	13.561	525	13.8861	525
Chr13	13.8294	588	15.9911	602
Chr14	13.232	507	13.641	507
Chr15	14.8472	891	15.1	892
Chr16	16.3422	635	15.924	635
Chr17	15.0471	735	14.7542	735
Chr18	24.432	1387	23.912	1387
Chr19	15.5482	837	15.9666	837
Chr20	14.0619	707	14.2381	700
Chr21	15.8582	910	15.9711	910
Chr22	19.5023	1031	19.304	1036
Chr23	18.8482	870	18.494	870
Chr24	13.8749	771	14.3332	771
Chr25	13.8241	810	14.283	810
Chr26	16.4251	670	15.9692	670
Chr27	15.3551	704	14.8472	704
Chr28	17.9807	1019	18.3641	1019
Chr29	12.6691	539	13.511	539
Chr30	14.876	734	15.0061	734
Chr31	11.805	405	10.783	405
Chr32	16.96	955	16.7211	955
Chr33	16.12	758	16.125	760
Chr34	21.599	1336	22.562	1336
Chr35	14.2862	668	14.729	668
Chr36	15.0333	730	14.5601	730
Chr37	15.3764	523	16.027	572
Chr38	17.7491	796	17.0124	796
Chr39	17.0311	754	15.46	754
Chr40	20.5362	1258	20.5656	1258
Chr41	15.5173	766	16.4751	766
Chr42	15.706	659	15.1242	659
Chr43	18.97	1025	19.542	1025
Chr44	18.7834	732	20.5227	732
Chr45	13.408	376	13.2212	376
Chr46	21.2582	836	21.4798	836

## Sheet: Table S10
Table S10. Statistics of genetic variation between the two haplotypes in the S. ningpoensis genome.
﻿ChrID	﻿No. of SNPs	﻿No. of insertions	﻿No. of deletions
chr1_1	60528	8134	5016
chr2_1	89635	10927	8033
chr3_1	66556	4502	5575
chr4_1	56730	20890	4645
chr5_1	42117	2501	3637
chr6_1	47515	2638	3796
chr7_1	55322	1769	4574
chr8_1	28403	1423	1874
chr9_1	55052	5194	4436
chr10_1	51385	2043	4204
chr11_1	52680	1349	4380
chr12_1	48724	3671	3701
chr13_1	51213	11934	4123
chr14_1	49667	1244	4167
chr15_1	61258	9886	5539
chr16_1	59898	4842	4596
chr17_1	56195	2761	4933
chr18_1	103123	2185	9134
chr19_1	58802	2533	5214
chr20_1	51368	7001	4047
chr21_1	63793	3159	5561
chr22_1	80685	2176	6725
chr23_1	72311	4772	6130
chr24_1	52597	3177	4567
chr25_1	55391	5776	4912
chr26_1	59865	7009	4626
chr27_1	51504	6393	4433
chr28_1	78922	5379	6867
chr29_1	49094	2730	4017
chr30_1	57651	6453	4605
chr31_1	43871	2376	3321
chr32_1	62312	3052	5523
chr33_1	57948	2801	4806
chr34_1	99291	3456	8976
chr35_1	57531	3319	4618
chr36_1	55509	4867	4684
chr37_1	53106	4966	4315
chr38_1	65034	6393	5234
chr39_1	61733	4366	5008
chr40_1	90165	6434	8457
chr41_1	56367	3032	4750
chr42_1	53121	2706	4179
chr43_1	71590	3224	6074
chr44_1	49713	5120	4131
chr45_1	48670	4574	3325
chr46_1	68675	5567	5473

[truncated: 11 more sheets: Table S11, Table S12, Table S13, Table S14, Table S15, Table S16, Table S17, Table S18, Table S19, Table S20, Table S21]
